# Supplementary material for: Macrophage AMPK β1 activation by PF-06409577 reduces the inflammatory response, cholesterol synthesis, and atherosclerosis in mice
Source: iScience. 2023 Oct 20;26(11):108269. doi: 10.1016/j.isci.2023.108269 (PMC10654588; doi:10.1016/j.isci.2023.108269)
Supplement: Table S1. AMPK specific downregulated gene ontologies, related to Figure 4 [file mmc2.xls]

## Sheet: Supplemental Table 2
Supplementary Table 1: AMPK Specific downregulated Gene Ontologies, Related to Figure 4
Category	Term	Count	%	PValue	Genes	List Total	Pop Hits	Pop Total	Fold Enrichment	Bonferroni	Benjamini	FDR
GOTERM_BP_DIRECT	GO:0002376~immune system process	50	7.40741	1.10308e-10	IFITM2, INPPL1, RNF19B, PSTPIP1, TNFAIP8L2, TFE3, TFEB, ICOSL, TICAM1, FGR, HCK, TLR9, IRF8, CD300E, PRKD2, IRF5, SMPDL3B, CARD11, TLR2, OTUB1, C1QB, CX3CR1, CSF1R, C1QA, NLRX1, UNC93B1, H2-DMA, IL4RA, PLD4, CFP, RNF135, DCAF15, BAG6, C3, SEC14L1, INPP5D, NLRP3, CSK, CD14, KCNN4, N4BP1, CD74, SEMA4A, CARD9, MAVS, STING1, NEURL3, AXL, MYO1G, C1QC	643	552	20119	2.83417	3.79459e-07	2.89492e-07	2.8419e-07
GOTERM_BP_DIRECT	GO:0008360~regulation of cell shape	25	3.7037	1.68309e-10	CDC42SE1, CSF1R, EPB41, PXN, SYNE3, CORO1A, RHOBTB1, ICAM1, RHOBTB2, ARHGDIA, GNA12, SEMA4A, RHOG, ARAP1, BAIAP2, FMNL3, FGR, HCK, FMNL1, FES, TAOK2, PLXNB2, MYH9, ALDOA, GAS7	643	156	20119	5.01431	5.78984e-07	2.89492e-07	2.8419e-07
GOTERM_BP_DIRECT	GO:0045893~positive regulation of transcription, DNA-templated	54	8	3.29953e-08	ACVRL1, RNF10, CIITA, SPI1, NCF1, TRRAP, TRF, ILK, IKZF1, MED16, ACTB, RPS6KA1, ATXN7L3, TFE3, RHOG, TFEB, FOS, ARAP1, FOXP1, KAT2A, ELF4, IRF8, IRF5, INO80B, INO80E, MAGED1, KMT2B, MAZ, LRP5, PBXIP1, RELA, BICRA, MTA1, APOE, SCAND1, MAP2K7, MTA3, BRD4, BANP, CD74, BRPF1, SMAD3, STAT3, FOXJ2, NFATC2, NR1H3, POU2F2, KLF2, NFKB1, NFKBIA, NR4A1, TRP53, BCL3, MMS19	643	738	20119	2.28946	0.000113497	3.78346e-05	3.71417e-05
GOTERM_BP_DIRECT	GO:0006909~phagocytosis	17	2.51852	1.23774e-07	CDC42SE1, ITGAM, SLC11A1, PLD4, ABCA7, MYO7A, ITGAL, CORO1A, CNN2, HCK, P2RY6, SH3BP1, AXL, ABL1, ELMO2, IRF8, MYO1G	643	101	20119	5.26651	0.000425691	9.36369e-05	9.1922e-05
GOTERM_BP_DIRECT	GO:0007249~I-kappaB kinase/NF-kappaB signaling	14	2.07407	1.361e-07	CARD9, TICAM1, RELA, NFKB1, RELB, NFKB2, NFKBIA, TIFAB, BCL3, MYO18A, TLR9, ABL1, MAP3K14, CARD11	643	66	20119	6.63712	0.000468075	9.36369e-05	9.1922e-05
GOTERM_BP_DIRECT	GO:0035556~intracellular signal transduction	37	5.48148	4.57566e-07	NLRX1, MAST3, LRRK1, ITSN1, ARAF, TWF2, AKAP13, PREX1, NUAK2, INPP5D, MKNK2, RPS6KA1, GNA12, PLCG2, SH3BP5, CSK, MARK2, MAPK3, MAP4K1, DMPK, DUSP1, NFAM1, MINK1, TYK2, GMIP, MAPK14, ARHGAP45, SH3BP5L, SPATA13, MAPKAPK2, TAOK2, ASB6, ASB7, PTPN6, PRKD2, PKN1, THOP1	643	450	20119	2.57267	0.00157279	0.000262338	0.000257533
GOTERM_BP_DIRECT	GO:0030036~actin cytoskeleton organization	23	3.40741	6.09104e-07	VASP, GSN, IQSEC2, EPB41, RHOG, FHL3, ARHGEF10L, CORO1A, RHOBTB1, PPP1R9B, RHOBTB2, FMNL3, FMNL1, INF2, PDLIM2, NUAK2, TAOK2, EHBP1L1, ABL1, FLNA, PDLIM4, PLEC	643	203	20119	3.54509	0.00209312	0.000299331	0.000293849
GOTERM_BP_DIRECT	GO:0016310~phosphorylation	45	6.66667	8.98257e-07	ACVRL1, CSF1R, CIITA, PFKFB4, MAST3, LRRK1, ARAF, ILK, STK11, NUAK2, MKNK2, RPS6KA1, MLST8, ABL1, CDK20, CSK, MAP3K9, CKB, IP6K1, IKBKE, MARK2, NADK, MAPK3, MAP4K1, DMPK, ITPK1, STAT3, MINK1, TYK2, MAPK14, FGR, HCK, PFKL, PKM, FES, AXL, MAPKAPK2, TAOK2, ADCK5, PRKD2, PI4KB, PKN1, MAP3K14, STK40, MAP3K11	643	626	20119	2.24923	0.00308524	0.00038625	0.000379177
GOTERM_BP_DIRECT	GO:0035994~response to muscle stretch	8	1.18519	1.17588e-06	NFKBIA, GPI1, GSN, FOS, MAPK14, RELA, NFKB1, SLC9A1	643	19	20119	13.1744	0.00403685	0.000449446	0.000441215
GOTERM_BP_DIRECT	GO:0006954~inflammatory response	33	4.88889	2.09331e-06	CX3CR1, HDAC5, CSF1R, ECM1, CIITA, NRROS, NCF1, PLD4, RELA, RELB, SIGLECE, C3, PSTPIP1, NFKBIZ, STAB1, NLRP3, CD14, IGFBP4, TREX1, SLC11A1, HPS1, STAT3, TICAM1, NFKB1, NFKB2, HCK, AXL, MAPKAPK2, TLR9, ADAM8, IRF5, SMPDL3B, TLR2	643	401	20119	2.57493	0.00717514	0.0007201	0.000706912
GOTERM_BP_DIRECT	GO:0045944~positive regulation of transcription from RNA polymerase II promoter	69	10.2222	8.83099e-06	ACVRL1, RNF10, RARG, CIITA, SPI1, ARRB1, IKZF1, PTBP1, ZMIZ2, RPS6KA1, NFKBIZ, DPF2, IER5, JUNB, ZFP219, SLC11A1, TFE3, TFEB, FOS, FOXP1, THAP3, KAT2A, PKM, ELF4, SUPT5, TLR9, IRF8, HCLS1, PRKD2, IRF5, RBCK1, TLR2, ENG, HDAC5, ZFP467, AKNA, CEBPD, ATF6B, MAZ, LRP5, GPS2, RELA, SLC9A1, RELB, SBNO2, NLRP3, ZBTB7B, BCL9L, BRD4, MAPK3, SMAD3, STAT3, FOXJ2, NFATC2, NR1H3, POU2F2, MAPK14, KLF2, NFKB1, …	643	1240	20119	1.7411	0.029922	0.00276169	0.00271111
GOTERM_BP_DIRECT	GO:0032956~regulation of actin cytoskeleton organization	13	1.92593	1.08229e-05	RHOG, TWF2, ILK, SLC4A2, BAIAP2, CORO1A, RHOBTB1, RHOBTB2, FGR, SH3BP1, TAOK2, MLST8, ABL1	643	82	20119	4.96049	0.0365465	0.00308125	0.00302482
GOTERM_BP_DIRECT	GO:0006897~endocytosis	21	3.11111	1.20829e-05	FKBP15, FNBP1, DENND1A, ITSN1, INPPL1, LRP5, ARRB1, ARRB2, ARHGAP27, AP2A2, RHOBTB1, EPN1, RHOBTB2, EHD1, PSTPIP1, NECAP2, BIN1, ABL1, UNC119, SIGLEC1, TLN1	643	208	20119	3.15901	0.0407134	0.00308125	0.00302482
GOTERM_BP_DIRECT	GO:0007179~transforming growth factor beta receptor signaling pathway	14	2.07407	1.254e-05	ACVRL1, SMAD3, NRROS, SPI1, ITGB5, PXN, STAT3, LTBP3, ARRB2, FOS, ARAP1, TRP53, ZYX, ENG	643	97	20119	4.51598	0.0422205	0.00308125	0.00302482
GOTERM_BP_DIRECT	GO:0050727~regulation of inflammatory response	14	2.07407	1.95409e-05	GRN, AKNA, TREX1, SPATA2, RELA, FOXP1, ABHD12, SBNO2, STING1, TLR9, ZYX, NLRP3, GPSM3, BRD4	643	101	20119	4.33713	0.0650117	0.00448138	0.00439931
GOTERM_BP_DIRECT	GO:0032755~positive regulation of interleukin-6 production	14	2.07407	5.3754e-05	CD74, UNC93B1, TUT4, CARD9, STAT3, LAPTM5, IL16, TICAM1, POU2F2, MAVS, TLR9, PLCG2, MBP, TLR2	643	111	20119	3.94639	0.168828	0.0115571	0.0113455
GOTERM_BP_DIRECT	GO:0000165~MAPK cascade	14	2.07407	5.90701e-05	SMAD3, IGFBP4, SLC11A1, MINK1, ARAF, MAPK14, NFKB1, ITPKB, TAOK2, PTPN6, MBP, MAP2K7, MAP3K11, MAPK3	643	112	20119	3.91116	0.183891	0.011953	0.0117341
GOTERM_BP_DIRECT	GO:0032735~positive regulation of interleukin-12 production	9	1.33333	6.60453e-05	UNC93B1, PLCG2, LAPTM5, TLR9, IRF8, IL16, MAPK14, RELA, TLR2	643	44	20119	6.40008	0.203241	0.012622	0.0123908
GOTERM_BP_DIRECT	GO:0007010~cytoskeleton organization	15	2.22222	7.13678e-05	EPB41, MAST3, PXN, LSP1, SYNE3, SIPA1L3, FGD2, FMNL3, FGD3, CNN2, FMNL1, MLST8, ELMO2, VILL, NECTIN2	643	130	20119	3.6103	0.217698	0.0129213	0.0126847
GOTERM_BP_DIRECT	GO:0051092~positive regulation of NF-kappaB transcription factor activity	17	2.51852	7.9949e-05	CX3CR1, CARD9, STAT3, TRAPPC9, TICAM1, RELA, ICAM1, TLR9, PLCG2, NLRP3, PRKD2, ADAM8, RBCK1, HSPA1B, CARD11, HSPA1A, TLR2	643	165	20119	3.22374	0.240455	0.0137512	0.0134994
GOTERM_BP_DIRECT	GO:0010934~macrophage cytokine production	8	1.18519	0.000145761	NLRX1, AXL, CARD9, ATG9A, MAPKAPK2, NLRP3, TICAM1, TLR2	643	37	20119	6.76525	0.394351	0.0238771	0.0234398
GOTERM_BP_DIRECT	GO:0007229~integrin-mediated signaling pathway	13	1.92593	0.000157027	ITGAM, ITGB5, PXN, ILK, ITGAL, FGR, ADAM15, ZYX, ABL1, ADAM8, ITGA5, TLN1, FERMT3	643	107	20119	3.8015	0.417378	0.0242367	0.0237928
GOTERM_BP_DIRECT	GO:0032757~positive regulation of interleukin-8 production	10	1.48148	0.000164753	CD74, MAVS, STAT3, TLR9, PRKD2, CD14, RELA, HSPA1B, TLR2, HSPA1A	643	63	20119	4.96655	0.432659	0.0242367	0.0237928
GOTERM_BP_DIRECT	GO:0030316~osteoclast differentiation	9	1.33333	0.000169093	CSF1R, SBNO2, TRF, SLC4A2, FOS, MAPK14, TOB2, JUNB, FOXP1	643	50	20119	5.63207	0.441069	0.0242367	0.0237928
GOTERM_BP_DIRECT	GO:0006869~lipid transport	17	2.51852	0.000182229	ABCC3, ABCA2, SCARB1, ABCC1, OSBPL7, GRAMD1A, ABCB4, ABCA3, ATG9A, ABCA7, VPS51, APOC2, ATG2A, SLC25A10, APOE, PLTP	643	177	20119	3.00518	0.465768	0.0250747	0.0246155
GOTERM_BP_DIRECT	GO:0045063~T-helper 1 cell differentiation	5	0.740741	0.000283405	SEMA4A, HLX, NFKBIZ, IL4RA, RELB	643	11	20119	14.2224	0.622827	0.0374967	0.03681
GOTERM_BP_DIRECT	GO:0009051~pentose-phosphate shunt, oxidative branch	4	0.592593	0.000308242	H6PD, G6PDX, PGLS, PGD	643	5	20119	25.0314	0.653723	0.0391027	0.0383866
GOTERM_BP_DIRECT	GO:0060907~positive regulation of macrophage cytokine production	7	1.03704	0.000318278	CD74, CARD9, MAPKAPK2, PLCG2, LAPTM5, TICAM1, TLR2	643	30	20119	7.30083	0.665478	0.0391027	0.0383866
GOTERM_BP_DIRECT	GO:0032715~negative regulation of interleukin-6 production	9	1.33333	0.000333429	NLRX1, ELF4, INPP5D, TLR9, PTPN6, ARRB1, CSK, ARRB2, KLF2	643	55	20119	5.12006	0.682472	0.0395516	0.0388273
GOTERM_BP_DIRECT	GO:0031663~lipopolysaccharide-mediated signaling pathway	8	1.18519	0.000386586	NFKBIA, SPI1, TIFAB, PLCG2, CD14, MAPK14, TICAM1, MAPK3	643	43	20119	5.82126	0.735552	0.0443285	0.0435167
GOTERM_BP_DIRECT	GO:0006098~pentose-phosphate shunt	5	0.740741	0.000414401	H6PD, G6PDX, PGLS, PGD, TKT	643	12	20119	13.0372	0.759692	0.0445481	0.0437323
GOTERM_BP_DIRECT	GO:0032495~response to muramyl dipeptide	5	0.740741	0.000414401	NFKBIA, CARD9, IRF5, MAPK14, RELA	643	12	20119	13.0372	0.759692	0.0445481	0.0437323
GOTERM_BP_DIRECT	GO:0032640~tumor necrosis factor production	7	1.03704	0.000460128	AXL, CARD9, SLAMF9, MAPKAPK2, MAPK14, TICAM1, TLR2	643	32	20119	6.84453	0.794684	0.0479649	0.0470865
GOTERM_BP_DIRECT	GO:0046777~protein autophosphorylation	17	2.51852	0.00051185	MAP4K1, CSF1R, MINK1, MAPK14, FGR, HCK, STK11, FES, MKNK2, MAPKAPK2, ABL1, PRKD2, CSK, MAP3K9, MARK2, MAP3K11, BRD4	643	194	20119	2.74184	0.828164	0.0508902	0.0499582
GOTERM_BP_DIRECT	GO:0006468~protein phosphorylation	38	5.62963	0.000527188	ACVRL1, CSF1R, MAST3, LRRK1, ARAF, ILK, SPN, STK11, NUAK2, MKNK2, RPS6KA1, ABL1, CDK20, CSK, MAP3K9, MAP2K7, ST3GAL1, IKBKE, MARK2, BRD4, MAPK3, MAP4K1, DMPK, MINK1, TYK2, MAPK14, PHKA2, FGR, HCK, FES, AXL, MAPKAPK2, TAOK2, PRKD2, PKN1, MAP3K14, STK40, MAP3K11	643	651	20119	1.82641	0.837	0.0508902	0.0499582
GOTERM_BP_DIRECT	GO:0070328~triglyceride homeostasis	7	1.03704	0.000547365	SCARB1, APOC2, SESN2, NR1H3, ANGPTL4, APOE	643	33	20119	6.63712	0.847936	0.0508902	0.0499582
GOTERM_BP_DIRECT	GO:0010875~positive regulation of cholesterol efflux	7	1.03704	0.000547365	NFKBIA, ABCA3, NR1H3, GPS2, ABCA7, APOE, PLTP	643	33	20119	6.63712	0.847936	0.0508902	0.0499582
GOTERM_BP_DIRECT	GO:0014005~microglia development	4	0.592593	0.000601843	CSF1R, ITGAM, NRROS, TLR2	643	6	20119	20.8595	0.873936	0.0544826	0.0534848
GOTERM_BP_DIRECT	GO:0030097~hemopoiesis	11	1.62963	0.000762414	ASXL1, CNN2, CSF1R, SELPLG, TTC7, ARMC5, ROGDI, MKNK2, PBXIP1, IKZF1, SHB	643	93	20119	3.70088	0.927466	0.0672488	0.0660172
GOTERM_BP_DIRECT	GO:0038061~NIK/NF-kappaB signaling	5	0.740741	0.000796399	RELA, NFKB1, RELB, NFKB2, TLR2	643	14	20119	11.1747	0.935475	0.0684903	0.067236
GOTERM_BP_DIRECT	GO:0032496~response to lipopolysaccharide	16	2.37037	0.000853088	IL10RA, SLC11A1, FOS, TICAM1, MAPK14, FOXP1, NFKBIA, NR4A1, MAPKAPK2, NFKBIZ, PLCG2, TRIB1, ALDOA, MAPK3, PCK2, TLR2	643	184	20119	2.72081	0.946916	0.0715761	0.0702653
GOTERM_BP_DIRECT	GO:0045087~innate immune response	40	5.92593	0.000979989	C1QB, CX3CR1, C1QA, CSF1R, NLRX1, IFITM2, UNC93B1, PLD4, CFP, RELA, RELB, RNF135, C3, PSTPIP1, SEC14L1, NLRP3, TNFAIP8L2, CD14, TRIM65, N4BP1, TREX1, CARD9, ATG9A, TICAM1, NFKB1, NFKB2, FGR, HCK, MAVS, STING1, ADAM15, NEURL3, FES, ELF4, AXL, TLR9, IRF5, SMPDL3B, TLR2, C1QC	643	721	20119	1.73588	0.965707	0.0743277	0.0729665
GOTERM_BP_DIRECT	GO:0050776~regulation of immune response	8	1.18519	0.000988375	SPN, SMAD3, SPPL2B, INPP5D, NFKBIZ, INPPL1, VSIR, CARD11	643	50	20119	5.00628	0.966683	0.0743277	0.0729665
GOTERM_BP_DIRECT	GO:0032088~negative regulation of NF-kappaB transcription factor activity	10	1.48148	0.000999402	NFKBIA, SPI1, TUT4, BCL3, TLR9, NLRP3, ARRB1, ARRB2, RBCK1, MTURN	643	80	20119	3.91116	0.967925	0.0743277	0.0729665
GOTERM_BP_DIRECT	GO:0032481~positive regulation of type I interferon production	6	0.888889	0.00101813	MAVS, STING1, PLCG2, IRF5, CD14, TICAM1	643	25	20119	7.50942	0.969928	0.0743277	0.0729665
GOTERM_BP_DIRECT	GO:0098883~synapse disassembly	4	0.592593	0.00102825	C1QB, CX3CR1, C1QA, C1QC	643	7	20119	17.8796	0.970958	0.0743277	0.0729665
GOTERM_BP_DIRECT	GO:0034384~high-density lipoprotein particle clearance	4	0.592593	0.00102825	SCARB1, APOC2, APOE	643	7	20119	17.8796	0.970958	0.0743277	0.0729665
GOTERM_BP_DIRECT	GO:0032680~regulation of tumor necrosis factor production	5	0.740741	0.00105874	CX3CR1, TREX1, CARD9, MAPKAPK2, FOXP1	643	15	20119	10.4298	0.973852	0.0743277	0.0729665
GOTERM_BP_DIRECT	GO:0033700~phospholipid efflux	5	0.740741	0.00105874	ABCC1, APOC2, ABCA7, APOE	643	15	20119	10.4298	0.973852	0.0743277	0.0729665
GOTERM_BP_DIRECT	GO:0034097~response to cytokine	10	1.48148	0.00109316	STAT3, NFKBIZ, MAPKAPK2, FOS, CORO1A, RELA, NFKB1, RELB, NFKB2, CXCL16	643	81	20119	3.86287	0.976775	0.0752094	0.073832
GOTERM_BP_DIRECT	GO:0050728~negative regulation of inflammatory response	12	1.77778	0.00121653	GRN, NLRX1, SMAD3, ELF4, NR1H3, GPS2, NLRP3, TNFAIP8L2, APOE, SMPDL3B, NFKB1, SIGLECE	643	116	20119	3.23682	0.984814	0.080369	0.0788971
GOTERM_BP_DIRECT	GO:0002224~toll-like receptor signaling pathway	6	0.888889	0.00122779	UNC93B1, NFKBIZ, MAPKAPK2, PLCG2, TLR9, TLR2	643	26	20119	7.2206	0.985392	0.080369	0.0788971
GOTERM_BP_DIRECT	GO:0010628~positive regulation of gene expression	35	5.18519	0.00123824	CSF1R, RARG, SPI1, HFE, MAZ, ARRB2, IKZF1, VSIR, RELA, RELB, CNN2, LMNA, PLCG2, EMILIN1, ZBTB7B, MAPK3, CD74, SMAD3, GSN, SLC11A1, STAT3, NFATC2, IL16, TICAM1, MAPK14, NFKB1, OLFM1, TRP53, TLR9, ID3, ATP13A2, HSPA1B, HSPA1A, TLR2, ENG	643	610	20119	1.79529	0.985909	0.080369	0.0788971
GOTERM_BP_DIRECT	GO:0030308~negative regulation of cell growth	13	1.92593	0.00130855	ACVRL1, CDKN1A, SMAD3, RRAD, ENO1, PPP1R9B, STK11, ADAM15, TRP53, SESN2, GAS2L1, HSPA1B, HSPA1A	643	135	20119	3.01304	0.988939	0.0833597	0.081833
GOTERM_BP_DIRECT	GO:0070374~positive regulation of ERK1 and ERK2 cascade	18	2.66667	0.00136455	CSF1R, CD74, CARD9, ABCA7, ARRB1, ARRB2, MTURN, GNAI2, ICAM1, C3, P2RY6, ABL1, MYH9, PRKD2, APOE, MAP2K7, MAPK3, TLR2	643	233	20119	2.4172	0.99088	0.0853462	0.0837832
GOTERM_BP_DIRECT	GO:0046847~filopodium assembly	6	0.888889	0.00146772	FGD3, FMNL3, SH3BP1, SPATA13, PPP1R9B, FGD2	643	27	20119	6.95317	0.993608	0.0901599	0.0885087
GOTERM_BP_DIRECT	GO:0001819~positive regulation of cytokine production	10	1.48148	0.00154189	SCAMP5, CCDC88B, FGR, KAT2A, NFAM1, SLC11A1, CARD9, TLR9, CD14, TLR2	643	85	20119	3.68109	0.995049	0.0930545	0.0913503
GOTERM_BP_DIRECT	GO:0032722~positive regulation of chemokine production	8	1.18519	0.00157032	CSF1R, CD74, CARD9, TLR9, IL4RA, IL16, TICAM1, TLR2	643	54	20119	4.63545	0.995511	0.0931362	0.0914305
GOTERM_BP_DIRECT	GO:0061621~canonical glycolysis	5	0.740741	0.00175464	GPI1, PFKL, PKM, ENO1, ALDOA	643	17	20119	9.20273	0.997621	0.102305	0.100431
GOTERM_BP_DIRECT	GO:0032609~interferon-gamma production	7	1.03704	0.00179073	SPN, SLC11A1, BCL3, NFKBIZ, ABL1, RNF19B, IRF8	643	41	20119	5.34207	0.9979	0.102668	0.100788
GOTERM_BP_DIRECT	GO:0051726~regulation of cell cycle	20	2.96296	0.00193715	NUP214, INO80B, INO80E, CDKN1A, SMAD3, TRRAP, ZFP703, STAT3, ILK, ACTB, STK11, KAT2A, MYBBP1A, BIN1, TRP53, ABL1, ID3, GAS2L1, JUNB, SIPA1	643	283	20119	2.21126	0.998732	0.109243	0.107242
GOTERM_BP_DIRECT	GO:0006629~lipid metabolic process	39	5.77778	0.00204925	RETSAT, TECR, INPPL1, ACAA1A, LTC4S, AGPAT3, PLD2, ABHD12, C3, LIPE, INPP5D, ALDH3B1, PLCG2, PGAP6, ST3GAL5, B4GALNT1, APOE, CDIPT, PLTP, ST3GAL1, LYPLA2, CPT1A, PCYT1B, ACOT7, GPX1, MBOAT7, EPHX1, NR1H3, DHRS3, PLA2G15, CYP27A1, CYP4F18, LPCAT2, TBXAS1, DPEP2, PI4KB, ANGPTL4, SMPDL3B, PNPLA2	643	726	20119	1.68083	0.999138	0.1137	0.111618
GOTERM_BP_DIRECT	GO:0050862~positive regulation of T cell receptor signaling pathway	5	0.740741	0.00219953	PRKD2, KCNN4, RELA, CARD11, NECTIN2	643	18	20119	8.69146	0.999487	0.119888	0.117692
GOTERM_BP_DIRECT	GO:0043154~negative regulation of cysteine-type endopeptidase activity involved in apoptotic process	9	1.33333	0.00223047	GPI1, NR4A1, GPX1, INTS1, RPS6KA1, ARRB1, ARRB2, HSPA1B, HERPUD1	643	73	20119	3.85758	0.999539	0.119888	0.117692
GOTERM_BP_DIRECT	GO:0030335~positive regulation of cell migration	19	2.81481	0.00250421	CSF1R, SEMA4A, ABCC1, GRN, SMAD3, ZFP703, MAZ, STAT3, ILK, CORO1A, VSIR, GNAI2, PLD2, CXCL16, FGR, PREX1, ITGA5, ALDOA, FERMT3	643	268	20119	2.21827	0.99982	0.13253	0.130103
GOTERM_BP_DIRECT	GO:0001774~microglial cell activation	6	0.888889	0.00278121	CX3CR1, CSF1R, C1QA, ITGAM, TLR9, TLR2	643	31	20119	6.05599	0.999931	0.14496	0.142305
GOTERM_BP_DIRECT	GO:0002316~follicular B cell differentiation	3	0.444444	0.00298547	SPI1, PLCG2, IRF8	643	3	20119	31.2893	0.999966	0.152124	0.149338
GOTERM_BP_DIRECT	GO:0055085~transmembrane transport	27	4	0.0030071	SLC43A2, ABCB4, SLC2A1, ITPR3, ATP1A1, SLC4A2, SLC2A6, SLC9A1, SLCO2B1, SLC25A45, SLC39A1, ABCD1, SLC12A7, SLC12A9, ABCC3, ABCA2, SLC13A3, SLC37A2, ABCC1, ABCA3, SLC39A13, ABCA7, MFSD10, TPCN1, SLC7A7, SFXN3, ATP13A2	643	453	20119	1.86492	0.999968	0.152124	0.149338
GOTERM_BP_DIRECT	GO:0033344~cholesterol efflux	6	0.888889	0.00321103	SCARB1, APOC2, ABCA7, APOE, TSKU	643	32	20119	5.86674	0.999984	0.160086	0.157155
GOTERM_BP_DIRECT	GO:0071223~cellular response to lipoteichoic acid	4	0.592593	0.00328135	CD14, MAPK14, RELA, TLR2	643	10	20119	12.5157	0.999988	0.160578	0.157637
GOTERM_BP_DIRECT	GO:0007015~actin filament organization	13	1.92593	0.00335266	MARCKSL1, INPPL1, RHOG, TRF, MYO7A, CORO1A, RHOBTB1, PPP1R9B, RHOBTB2, SH3BP1, ELMO2, MYO1G, PLEC	643	151	20119	2.69378	0.99999	0.160578	0.157637
GOTERM_BP_DIRECT	GO:0006325~chromatin organization	22	3.25926	0.00336094	HDAC5, KDM5C, SMARCD2, BRPF1, TRRAP, BRPF3, CHD9, EHMT2, KMT2B, LRWD1, IKZF1, RELA, BAG6, ASXL1, KAT2A, ALKBH4, DPF2, PKN1, BCORL1, ATXN7L3, BANP, BRD4	643	342	20119	2.01276	0.999991	0.160578	0.157637
GOTERM_BP_DIRECT	GO:0007160~cell-matrix adhesion	10	1.48148	0.00356816	ITGAM, ITGB5, PXN, ZYX, ILK, EMILIN1, ADAM8, ITGA5, ITGAL, FERMT3	643	96	20119	3.2593	0.999995	0.168144	0.165064
GOTERM_BP_DIRECT	GO:0043123~positive regulation of I-kappaB kinase/NF-kappaB signaling	13	1.92593	0.00373056	CD74, CARD9, TICAM1, RELA, AKAP13, TLR9, ABL1, FLNA, RBCK1, MAP3K14, IKBKE, CARD11, BRD4	643	153	20119	2.65857	0.999997	0.173177	0.170005
GOTERM_BP_DIRECT	GO:0032760~positive regulation of tumor necrosis factor production	11	1.62963	0.00377566	SPN, CSF1R, MAVS, STAT3, CARD9, MAPKAPK2, PLCG2, TLR9, CD14, TICAM1, TLR2	643	115	20119	2.99289	0.999998	0.173177	0.170005
GOTERM_BP_DIRECT	GO:0045088~regulation of innate immune response	5	0.740741	0.00398786	RNF135, FGR, TREX1, APOE, N4BP1	643	21	20119	7.44983	0.999999	0.180503	0.177197
GOTERM_BP_DIRECT	GO:0046597~negative regulation of viral entry into host cell	6	0.888889	0.00421079	CD74, CIITA, GSN, IFITM2, TRIM65, LY6E	643	34	20119	5.52164	1	0.185707	0.182306
GOTERM_BP_DIRECT	GO:0030041~actin filament polymerization	6	0.888889	0.00421079	PSTPIP1, GSN, ABL1, HCLS1, TTC17, GAS7	643	34	20119	5.52164	1	0.185707	0.182306
GOTERM_BP_DIRECT	GO:0007155~cell adhesion	33	4.88889	0.0042891	CX3CR1, ITGAM, SELPLG, ITGB5, PXN, INPPL1, PBXIP1, ITGAL, ICAM1, SIGLECE, PSTPIP1, ADGRE5, STAB1, ABL1, SYMPK, EMILIN2, EMILIN1, SCARF1, ADAM15, PARVG, FES, ZYX, MYH9, PRKD2, DCHS1, SIGLEC1, ITGA5, TGFBI, TLN1, NECTIN2, FERMT3, ENG, NECTIN1	643	611	20119	1.68993	1	0.186766	0.183346
GOTERM_BP_DIRECT	GO:0002357~defense response to tumor cell	4	0.592593	0.00440558	SPI1, ABI3, LAPTM5, RELA	643	11	20119	11.3779	1	0.18944	0.18597
GOTERM_BP_DIRECT	GO:0051403~stress-activated MAPK cascade	5	0.740741	0.00475268	TAOK2, CARD9, MAP2K7, MAPK14, MAPK3	643	22	20119	7.1112	1	0.199381	0.195729
GOTERM_BP_DIRECT	GO:2000406~positive regulation of T cell migration	5	0.740741	0.00475268	SPN, DOCK8, ABL1, ADAM8, CORO1A	643	22	20119	7.1112	1	0.199381	0.195729
GOTERM_BP_DIRECT	GO:0098586~cellular response to virus	7	1.03704	0.00497113	SMAD3, NLRP3, MAPK14, POU2F2, IKBKE, WDFY4, NFKB1	643	50	20119	4.3805	1	0.206032	0.202259
GOTERM_BP_DIRECT	GO:0045766~positive regulation of angiogenesis	13	1.92593	0.00533134	ACVRL1, CX3CR1, ECM1, GRN, PXN, STAT3, PIK3R6, C3, STIM1, EMILIN2, PRKD2, EMILIN1, ENG	643	160	20119	2.54225	1	0.218331	0.214333
GOTERM_BP_DIRECT	GO:0031668~cellular response to extracellular stimulus	5	0.740741	0.00561014	CDKN1A, AXL, FOS, PLEC, TLE5	643	23	20119	6.80202	1	0.227046	0.222888
GOTERM_BP_DIRECT	GO:0006914~autophagy	15	2.22222	0.00576172	GRAMD1A, TMEM150B, RAB1B, ATG9A, CLEC16A, TFEB, STK11, STING1, VPS51, TRP53, ATG2A, ABL1, IRF8, ATP13A2, WDFY4	643	203	20119	2.31201	1	0.230469	0.226248
GOTERM_BP_DIRECT	GO:0034504~protein localization to nucleus	7	1.03704	0.00603737	CTDNEP1, STK11, NUAK2, MAGED1, LMNA, ABCA7, BANP	643	52	20119	4.21202	1	0.238719	0.234347
GOTERM_BP_DIRECT	GO:0007254~JNK cascade	7	1.03704	0.00662877	MAP4K1, SMAD3, CARD9, MAP2K7, TRIB1, NFKB1, MAP3K11	643	53	20119	4.13254	1	0.259124	0.254379
GOTERM_BP_DIRECT	GO:0016064~immunoglobulin mediated immune response	6	0.888889	0.00684317	CD74, H2-DMA, INPP5D, CARD9, NFKBIZ, IL4RA	643	38	20119	4.94041	1	0.262577	0.257768
GOTERM_BP_DIRECT	GO:1901224~positive regulation of NIK/NF-kappaB signaling	8	1.18519	0.00686975	LAPTM5, TLR9, ILK, GLRX, RBCK1, CD14, RELA, TLR2	643	70	20119	3.57592	1	0.262577	0.257768
GOTERM_BP_DIRECT	GO:0045577~regulation of B cell differentiation	4	0.592593	0.00728171	NFAM1, TLR9, PTPN6, CARD11	643	13	20119	9.62747	1	0.275264	0.270223
GOTERM_BP_DIRECT	GO:0033554~cellular response to stress	5	0.740741	0.00762145	TRP53, RELA, NFKB1, RELB, NFKB2	643	25	20119	6.25785	1	0.282889	0.277708
GOTERM_BP_DIRECT	GO:0033627~cell adhesion mediated by integrin	6	0.888889	0.00764786	ITGAM, ITGB5, EMILIN1, ITGA5, ITGAL, ICAM1	643	39	20119	4.81373	1	0.282889	0.277708
GOTERM_BP_DIRECT	GO:0001701~in utero embryonic development	21	3.11111	0.00820821	ACVRL1, SMAD3, PRKCSH, ENO1, CMIP, KLF2, EPN1, FOXP1, NCOR2, GPI1, KAT2A, SH3PXD2A, ARMC5, TRP53, GNA12, ERF, NMT1, MYH9, SLC39A1, JUNB, LY6E	643	347	20119	1.89359	1	0.300385	0.294884
GOTERM_BP_DIRECT	GO:0042832~defense response to protozoan	6	0.888889	0.00851607	CCDC88B, SLC11A1, BCL3, IL4RA, IRF8, CD37	643	40	20119	4.69339	1	0.306818	0.301199
GOTERM_BP_DIRECT	GO:0006898~receptor-mediated endocytosis	8	1.18519	0.00860737	ITGAM, APOE, ARHGAP27, CD14, AP2A2, SCARF1, PLD2, CXCL16	643	73	20119	3.42896	1	0.306818	0.301199
GOTERM_BP_DIRECT	GO:0071260~cellular response to mechanical stimulus	10	1.48148	0.00865156	CNN2, ARHGDIA, SLC2A1, CASP2, ATP1A1, MAP3K14, NFKB1, MAPK3, PLEC, ENG	643	110	20119	2.84448	1	0.306818	0.301199
GOTERM_BP_DIRECT	GO:0051056~regulation of small GTPase mediated signal transduction	5	0.740741	0.00878394	ARAP3, ARAP1, SIPA1L2, SIPA1L3, SIPA1	643	26	20119	6.01717	1	0.308252	0.302607
GOTERM_BP_DIRECT	GO:0050863~regulation of T cell activation	4	0.592593	0.00905043	SPN, KAT2A, TREX1, CSK	643	14	20119	8.93979	1	0.308252	0.302607
GOTERM_BP_DIRECT	GO:0006739~NADP metabolic process	4	0.592593	0.00905043	H6PD, DCXR, G6PDX, PGD	643	14	20119	8.93979	1	0.308252	0.302607
GOTERM_BP_DIRECT	GO:0045059~positive thymic T cell selection	4	0.592593	0.00905043	ITPKB, CD74, STK11, H2-DMA	643	14	20119	8.93979	1	0.308252	0.302607
GOTERM_BP_DIRECT	GO:0006096~glycolytic process	6	0.888889	0.00945015	GPI1, PFKL, PKM, UCP2, ENO1, ALDOA	643	41	20119	4.57892	1	0.315408	0.309631
GOTERM_BP_DIRECT	GO:0030513~positive regulation of BMP signaling pathway	6	0.888889	0.00945015	ACVRL1, NUMA1, FKBP8, ILK, VSIR, ENG	643	41	20119	4.57892	1	0.315408	0.309631
GOTERM_BP_DIRECT	GO:1902995~positive regulation of phospholipid efflux	3	0.444444	0.00953558	ABCA3, ABCA7, APOE	643	5	20119	18.7736	1	0.315408	0.309631
GOTERM_BP_DIRECT	GO:1901223~negative regulation of NIK/NF-kappaB signaling	5	0.740741	0.0100563	RASSF2, SPI1, NLRP3, CAPN1, RELA	643	27	20119	5.79431	1	0.329464	0.32343
GOTERM_BP_DIRECT	GO:0043966~histone H3 acetylation	7	1.03704	0.0102297	KAT2A, SPI1, BRPF1, TRRAP, BRPF3, NFKBIZ, ATXN7L3	643	58	20119	3.77629	1	0.331982	0.325902
GOTERM_BP_DIRECT	GO:0032602~chemokine production	4	0.592593	0.0110483	NFKBIZ, TICAM1, NFKB1, TLR2	643	15	20119	8.34381	1	0.35191	0.345465
GOTERM_BP_DIRECT	GO:0006661~phosphatidylinositol biosynthetic process	4	0.592593	0.0110483	MBOAT7, PLCG2, INPPL1, CDIPT	643	15	20119	8.34381	1	0.35191	0.345465
GOTERM_BP_DIRECT	GO:0035023~regulation of Rho protein signal transduction	5	0.740741	0.0114423	KANK2, CDC42SE1, AKAP13, ARHGDIA, ARHGDIB	643	28	20119	5.58737	1	0.361115	0.354501
GOTERM_BP_DIRECT	GO:0050731~positive regulation of peptidyl-tyrosine phosphorylation	10	1.48148	0.0120266	CD74, TRP53, LRRK1, ABL1, PLCG2, MLST8, HCLS1, ITGA5, ARRB2, ICAM1	643	116	20119	2.69735	1	0.376106	0.369218
GOTERM_BP_DIRECT	GO:0006915~apoptotic process	33	4.88889	0.0125665	KANK2, MTCH1, RARG, PPP1R13B, NCF1, LSP1, SHB, BAG6, STK11, NUAK2, INPP5D, ZFP385A, MKNK2, ABL1, DPF2, CASP2, BMF, MAP3K9, MAP2K7, MAPK3, GSN, GPX1, TICAM1, MAPK14, NFKB1, MFSD10, NR4A1, TMEM214, AXL, TRP53, FKBP8, ELMO2, YPEL3	643	659	20119	1.56684	1	0.389448	0.382316
GOTERM_BP_DIRECT	GO:0035924~cellular response to vascular endothelial growth factor stimulus	5	0.740741	0.0129453	NR4A1, MAPKAPK2, PRKD2, MAPK14, RELA	643	29	20119	5.3947	1	0.394087	0.38687
GOTERM_BP_DIRECT	GO:0030866~cortical actin cytoskeleton organization	5	0.740741	0.0129453	FMNL3, FMNL1, EPB41, TLN1, LLGL1	643	29	20119	5.3947	1	0.394087	0.38687
GOTERM_BP_DIRECT	GO:0016322~neuron remodeling	4	0.592593	0.0132804	C3, C1QA, ANKS1, SCARF1	643	16	20119	7.82232	1	0.400741	0.393402
GOTERM_BP_DIRECT	GO:0046854~phosphatidylinositol phosphorylation	6	0.888889	0.0138896	ITPKB, TTC7, IMPA2, PI4KB, IP6K1, PIK3R6	643	45	20119	4.1719	1	0.411423	0.403888
GOTERM_BP_DIRECT	GO:0002457~T cell antigen processing and presentation	3	0.444444	0.0140024	UNC93B1, TREX1, ICAM1	643	6	20119	15.6446	1	0.411423	0.403888
GOTERM_BP_DIRECT	GO:0032608~interferon-beta production	3	0.444444	0.0140024	NLRX1, ATG9A, TICAM1	643	6	20119	15.6446	1	0.411423	0.403888
GOTERM_BP_DIRECT	GO:0018105~peptidyl-serine phosphorylation	13	1.92593	0.0141128	MAP4K1, DMPK, MAST3, ILK, MAPK14, MKNK2, MAPKAPK2, RPS6KA1, PRKD2, PKN1, IKBKE, MARK2, MAPK3	643	182	20119	2.23495	1	0.411423	0.403888
GOTERM_BP_DIRECT	GO:0045648~positive regulation of erythrocyte differentiation	5	0.740741	0.0145685	INPP5D, STAT3, MAPK14, HSPA1B, HSPA1A	643	30	20119	5.21488	1	0.417203	0.409563
GOTERM_BP_DIRECT	GO:0002639~positive regulation of immunoglobulin production	5	0.740741	0.0145685	GPI1, TLR9, IL4RA, CD37, FOXP1	643	30	20119	5.21488	1	0.417203	0.409563
GOTERM_BP_DIRECT	GO:0050729~positive regulation of inflammatory response	9	1.33333	0.01468	NFKBIA, ABCC1, NFKBIZ, TLR9, NLRP3, IL16, ADAM8, GPSM3, TLR2	643	100	20119	2.81603	1	0.417203	0.409563
GOTERM_BP_DIRECT	GO:0014070~response to organic cyclic compound	8	1.18519	0.0147962	BTG2, KAT2A, CPT1A, EPHX1, NLRP3, NFKB1, SLC9A1, PLD2	643	81	20119	3.0903	1	0.417203	0.409563
GOTERM_BP_DIRECT	GO:0071345~cellular response to cytokine stimulus	6	0.888889	0.0151857	NFKBIA, CSF1R, STAT3, NFKBIZ, HCLS1, NFKB1	643	46	20119	4.08121	1	0.424705	0.416927
GOTERM_BP_DIRECT	GO:0050852~T cell receptor signaling pathway	9	1.33333	0.0155128	STK11, NFKBIZ, ABL1, PLCG2, PTPN6, ICOSL, PRKD2, RBCK1, SHB	643	101	20119	2.78815	1	0.430005	0.422129
GOTERM_BP_DIRECT	GO:0006006~glucose metabolic process	8	1.18519	0.0157468	CBR2, CPT1A, H6PD, PKM, DCXR, G6PDX, INPPL1, MAPK14	643	82	20119	3.05261	1	0.430005	0.422129
GOTERM_BP_DIRECT	GO:2000774~positive regulation of cellular senescence	4	0.592593	0.0157502	ABI3, TRP53, ILK, YPEL3	643	17	20119	7.36218	1	0.430005	0.422129
GOTERM_BP_DIRECT	GO:0007159~leukocyte cell-cell adhesion	5	0.740741	0.0163148	ITGAM, ITGA5, ITGAL, FERMT3, ICAM1	643	31	20119	5.04666	1	0.441912	0.433818
GOTERM_BP_DIRECT	GO:0042981~regulation of apoptotic process	15	2.22222	0.0170806	MAGED1, TRRAP, CARD9, LRP5, ARRB1, ACTB, BAG6, RASSF2, TRP53, BCL3, ABL1, CASP2, TNFAIP8L2, APOE, CARD11	643	232	20119	2.02301	1	0.459042	0.450635
GOTERM_BP_DIRECT	GO:2000279~negative regulation of DNA biosynthetic process	4	0.592593	0.0184603	ACVRL1, CDKN1A, DUSP1, TRP53	643	18	20119	6.95317	1	0.488488	0.479542
GOTERM_BP_DIRECT	GO:0034122~negative regulation of toll-like receptor signaling pathway	4	0.592593	0.0184603	TLR9, GPS2, ARRB2, SMPDL3B	643	18	20119	6.95317	1	0.488488	0.479542
GOTERM_BP_DIRECT	GO:0007568~aging	12	1.77778	0.0191714	C1QA, CIITA, GPX1, UCP2, CASP2, GLRX, APOE, FOS, CTSC, MAPK3, PPP1R9B, POLG	643	168	20119	2.23495	1	0.489044	0.480087
GOTERM_BP_DIRECT	GO:0032957~inositol trisphosphate metabolic process	3	0.444444	0.0191921	ITPKB, ITPK1, INPPL1	643	7	20119	13.4097	1	0.489044	0.480087
GOTERM_BP_DIRECT	GO:0042699~follicle-stimulating hormone signaling pathway	3	0.444444	0.0191921	MYH9, ARRB1, ARRB2	643	7	20119	13.4097	1	0.489044	0.480087
GOTERM_BP_DIRECT	GO:0072675~osteoclast fusion	3	0.444444	0.0191921	SBNO2, SH3PXD2A, ADAM8	643	7	20119	13.4097	1	0.489044	0.480087
GOTERM_BP_DIRECT	GO:0034382~chylomicron remnant clearance	3	0.444444	0.0191921	APOC2, APOE	643	7	20119	13.4097	1	0.489044	0.480087
GOTERM_BP_DIRECT	GO:0030890~positive regulation of B cell proliferation	6	0.888889	0.0195514	CD74, CDKN1A, TLR9, NFATC2, TICAM1, CARD11	643	49	20119	3.83134	1	0.494535	0.485478
GOTERM_BP_DIRECT	GO:0031532~actin cytoskeleton reorganization	7	1.03704	0.0198713	FMNL3, PARVG, MINK1, FLNA, MYH9, PDLIM4, PLEC	643	67	20119	3.26903	1	0.498957	0.489819
GOTERM_BP_DIRECT	GO:0031032~actomyosin structure organization	5	0.740741	0.0201867	CNN2, ALKBH4, EPB41, MYO18A, MYH9	643	33	20119	4.7408	1	0.499813	0.490659
GOTERM_BP_DIRECT	GO:0007264~small GTPase mediated signal transduction	9	1.33333	0.0201959	CDC42SE1, DOCK5, DOCK8, ITSN1, RHOG, NUCB1, RASGRP4, RHOBTB1, RHOBTB2	643	106	20119	2.65664	1	0.499813	0.490659
GOTERM_BP_DIRECT	GO:0006338~chromatin remodeling	12	1.77778	0.0207294	INO80B, INO80E, SMARCD2, KAT2A, KDM5C, MTA1, MYBBP1A, DPF2, MTA3, ACTB, BICRA, BRD4	643	170	20119	2.20865	1	0.504508	0.495269
GOTERM_BP_DIRECT	GO:0032728~positive regulation of interferon-beta production	6	0.888889	0.0211714	RNF135, MAVS, STING1, TLR9, TICAM1, TLR2	643	50	20119	3.75471	1	0.504508	0.495269
GOTERM_BP_DIRECT	GO:0002281~macrophage activation involved in immune response	4	0.592593	0.0214123	SBNO2, TREX1, PLCG2, TICAM1	643	19	20119	6.58721	1	0.504508	0.495269
GOTERM_BP_DIRECT	GO:0042953~lipoprotein transport	4	0.592593	0.0214123	APOC2, UNC119, LSR	643	19	20119	6.58721	1	0.504508	0.495269
GOTERM_BP_DIRECT	GO:0044154~histone H3-K14 acetylation	4	0.592593	0.0214123	KAT2A, BRPF1, BRPF3, BRD4	643	19	20119	6.58721	1	0.504508	0.495269
GOTERM_BP_DIRECT	GO:0061760~antifungal innate immune response	4	0.592593	0.0214123	CLEC4A1, CX3CR1, CARD9, PLCG2	643	19	20119	6.58721	1	0.504508	0.495269
GOTERM_BP_DIRECT	GO:1901741~positive regulation of myoblast fusion	4	0.592593	0.0214123	EHD1, IL4RA, NFATC2, MAPK14	643	19	20119	6.58721	1	0.504508	0.495269
GOTERM_BP_DIRECT	GO:0034341~response to interferon-gamma	5	0.740741	0.0223168	CD74, CIITA, IFITM2, SLC11A1, CXCL16	643	34	20119	4.60136	1	0.522245	0.51268
GOTERM_BP_DIRECT	GO:0007040~lysosome organization	6	0.888889	0.0228764	GRN, HPS1, TFEB, MYO7A, PI4KB, CLN6	643	51	20119	3.68109	1	0.528749	0.519065
GOTERM_BP_DIRECT	GO:0001525~angiogenesis	17	2.51852	0.0235628	ACVRL1, SEMA4A, ECM1, SHB, MAPK14, PIK3R6, FMNL3, ADAM15, FLNA, MYH9, PRKD2, ADAM8, ITGA5, TGFBI, ANGPTL4, GLUL, ENG	643	289	20119	1.84055	1	0.528749	0.519065
GOTERM_BP_DIRECT	GO:0015031~protein transport	31	4.59259	0.0240422	IPO13, NBAS, LMAN2L, RAB1B, H2-DMA, DENND1A, STXBP2, ITSN1, ARRB1, ARRB2, AP2A2, SCAMP5, GGA1, VPS51, AP1S1, RAB11FIP5, SEC31A, NUP214, EXOC7, ATG9A, AP1B1, COG1, RAB3IL1, AP5B1, ARFGAP1, SCAMP2, EHD1, NECAP2, PITPNM1, MYH9, UNC119	643	642	20119	1.51085	1	0.528749	0.519065
GOTERM_BP_DIRECT	GO:0048839~inner ear development	7	1.03704	0.0241219	C1QB, TIFAB, CEBPD, H2-DMA, MAPKAPK2, MYO7A, CXCL14	643	70	20119	3.12893	1	0.528749	0.519065
GOTERM_BP_DIRECT	GO:0071346~cellular response to interferon-gamma	9	1.33333	0.0246057	RAB43, CIITA, GSN, STXBP2, MYO18A, ZYX, IRF8, RAB11FIP5, TLR2	643	110	20119	2.56003	1	0.528749	0.519065
GOTERM_BP_DIRECT	GO:0002381~immunoglobulin production involved in immunoglobulin mediated immune response	4	0.592593	0.0246066	H2-DMA, TREX1, NFKBIZ, POU2F2	643	20	20119	6.25785	1	0.528749	0.519065
GOTERM_BP_DIRECT	GO:0043306~positive regulation of mast cell degranulation	4	0.592593	0.0246066	FGR, STXBP2, IL4RA, PLD2	643	20	20119	6.25785	1	0.528749	0.519065
GOTERM_BP_DIRECT	GO:0032012~regulation of ARF protein signal transduction	4	0.592593	0.0246066	CYTH4, IQSEC2, PSD4, ARFGAP1	643	20	20119	6.25785	1	0.528749	0.519065
GOTERM_BP_DIRECT	GO:0060340~positive regulation of type I interferon-mediated signaling pathway	4	0.592593	0.0246066	MAVS, TRIM41, STING1, IKBKE	643	20	20119	6.25785	1	0.528749	0.519065
GOTERM_BP_DIRECT	GO:0030220~platelet formation	4	0.592593	0.0246066	ZFP385A, MYH9, PTPN6, NBEAL2	643	20	20119	6.25785	1	0.528749	0.519065
GOTERM_BP_DIRECT	GO:0006691~leukotriene metabolic process	4	0.592593	0.0246066	NCF1, DPEP2, LTC4S, TLR2	643	20	20119	6.25785	1	0.528749	0.519065
GOTERM_BP_DIRECT	GO:0042908~xenobiotic transport	4	0.592593	0.0246066	ABCC3, ABCC1, ABCA3, SLC2A1	643	20	20119	6.25785	1	0.528749	0.519065
GOTERM_BP_DIRECT	GO:0051091~positive regulation of sequence-specific DNA binding transcription factor activity	10	1.48148	0.0246506	HDAC5, MAVS, TRIM41, STING1, NFAM1, PLCG2, LRP5, HCLS1, PRKD2, IKBKE	643	131	20119	2.38849	1	0.528749	0.519065
GOTERM_BP_DIRECT	GO:0018108~peptidyl-tyrosine phosphorylation	8	1.18519	0.0249581	FGR, CSF1R, HCK, FES, LRRK1, PXN, ABL1, PTPN6	643	90	20119	2.78127	1	0.528749	0.519065
GOTERM_BP_DIRECT	GO:0090063~positive regulation of microtubule nucleation	3	0.444444	0.0250541	DCTN1, HSPA1B, HSPA1A	643	8	20119	11.7335	1	0.528749	0.519065
GOTERM_BP_DIRECT	GO:0071224~cellular response to peptidoglycan	3	0.444444	0.0250541	NLRP3, RELA, TLR2	643	8	20119	11.7335	1	0.528749	0.519065
GOTERM_BP_DIRECT	GO:0050821~protein stabilization	13	1.92593	0.0254609	CD74, GRN, SMAD3, TREX1, USP19, BAG6, NCOR2, RASSF2, TRP53, PEX6, FLNA, HSPA1B, HSPA1A	643	198	20119	2.05435	1	0.533814	0.524038
GOTERM_BP_DIRECT	GO:0051897~positive regulation of protein kinase B signaling	10	1.48148	0.0257368	CX3CR1, GPX1, AXL, MAZ, ITSN1, ILK, HCLS1, ADAM8, ARRB2, ENG	643	132	20119	2.3704	1	0.533814	0.524038
GOTERM_BP_DIRECT	GO:0043065~positive regulation of apoptotic process	21	3.11111	0.0257596	MTCH1, RARG, DUSP1, TEX261, SLC9A1, NR4A1, OLFM1, RASSF2, CALHM2, BIN1, TRP53, INPP5D, ABL1, CASP2, EMILIN2, ID3, IRF5, BMF, MAP3K9, RBCK1, MAP3K11	643	390	20119	1.68481	1	0.533814	0.524038
GOTERM_BP_DIRECT	GO:0032570~response to progesterone	5	0.740741	0.0269744	GPI1, NR1H3, MBP, FOS, TLR2	643	36	20119	4.34573	1	0.553792	0.54365
GOTERM_BP_DIRECT	GO:0002244~hematopoietic progenitor cell differentiation	9	1.33333	0.0270457	CSF1R, TIFAB, CEBPD, TRP53, PLD4, PTPN6, EEF2, SIPA1L3, TMEM143	643	112	20119	2.51432	1	0.553792	0.54365
GOTERM_BP_DIRECT	GO:0032720~negative regulation of tumor necrosis factor production	7	1.03704	0.0272701	CLEC4A1, ELF4, AXL, BCL3, PTPN6, ARRB2, VSIR	643	72	20119	3.04201	1	0.554415	0.544262
GOTERM_BP_DIRECT	GO:0034613~cellular protein localization	8	1.18519	0.0277377	CRACR2B, PACS1, TRP53, LMNA, ITSN1, MYO7A, SEPTIN9, PLEC	643	92	20119	2.72081	1	0.554415	0.544262
GOTERM_BP_DIRECT	GO:0043534~blood vessel endothelial cell migration	4	0.592593	0.0280431	SCARB1, GPX1, MYH9, ADAM8	643	21	20119	5.95986	1	0.554415	0.544262
GOTERM_BP_DIRECT	GO:0046849~bone remodeling	4	0.592593	0.0280431	DOCK5, RASSF2, LRP5, LTBP3	643	21	20119	5.95986	1	0.554415	0.544262
GOTERM_BP_DIRECT	GO:0007041~lysosomal transport	4	0.592593	0.0280431	GRN, VPS51, ATP13A2, HSPA1B, HSPA1A	643	21	20119	5.95986	1	0.554415	0.544262
GOTERM_BP_DIRECT	GO:2000251~positive regulation of actin cytoskeleton reorganization	4	0.592593	0.0280431	HCK, FES, ABL1, BAIAP2	643	21	20119	5.95986	1	0.554415	0.544262
GOTERM_BP_DIRECT	GO:0030336~negative regulation of cell migration	11	1.62963	0.0282132	ACVRL1, CX3CR1, CNN2, CD74, ADAM15, ARHGDIA, SAP130, EMILIN2, SRGAP3, ARHGAP4, ENG	643	156	20119	2.20629	1	0.55459	0.544433
GOTERM_BP_DIRECT	GO:0060326~cell chemotaxis	8	1.18519	0.0292032	CX3CR1, ABCC1, RHOG, ELMO2, ARRB2, CXCL14, CXCL16, ENG	643	93	20119	2.69155	1	0.567565	0.557171
GOTERM_BP_DIRECT	GO:0032092~positive regulation of protein binding	8	1.18519	0.0292032	LFNG, STING1, PACS1, EPB41, HFE, ARRB1, RFNG, TICAM1	643	93	20119	2.69155	1	0.567565	0.557171
GOTERM_BP_DIRECT	GO:1901216~positive regulation of neuron death	6	0.888889	0.0305727	C1QA, ITGAM, PPP1R13B, ABL1, APOE, FOS	643	55	20119	3.41337	1	0.590844	0.580023
GOTERM_BP_DIRECT	GO:0000902~cell morphogenesis	9	1.33333	0.0310126	ASXL1, UNC93B1, HPS1, ILK, DCHS1, ADAM8, MAPK14, KLF2, PLEC	643	115	20119	2.44873	1	0.592193	0.581348
GOTERM_BP_DIRECT	GO:0032494~response to peptidoglycan	3	0.444444	0.0315403	CARD9, IRF5, TLR2	643	9	20119	10.4298	1	0.592193	0.581348
GOTERM_BP_DIRECT	GO:0002115~store-operated calcium entry	3	0.444444	0.0315403	CRACR2B, STIM1, ORAI2	643	9	20119	10.4298	1	0.592193	0.581348
GOTERM_BP_DIRECT	GO:0044406~adhesion of symbiont to host	3	0.444444	0.0315403	SCARB1, NECTIN2, ICAM1	643	9	20119	10.4298	1	0.592193	0.581348
GOTERM_BP_DIRECT	GO:0019068~virion assembly	3	0.444444	0.0315403	RAB43, RAB1B, APOE	643	9	20119	10.4298	1	0.592193	0.581348
GOTERM_BP_DIRECT	GO:0071222~cellular response to lipopolysaccharide	17	2.51852	0.0316754	CX3CR1, TRIM41, NR1H3, TICAM1, MAPK14, RELA, NFKB1, CXCL16, SBNO2, AXL, NFKBIZ, TLR9, ABL1, IRF8, NLRP3, CD14, MAP2K7	643	300	20119	1.77306	1	0.592193	0.581348
GOTERM_BP_DIRECT	GO:0048870~cell motility	5	0.740741	0.0321708	ELMO2, ACTB, PLD2, PLEC, ENG	643	38	20119	4.11701	1	0.594986	0.58409
GOTERM_BP_DIRECT	GO:0071526~semaphorin-plexin signaling pathway	5	0.740741	0.0321708	SEMA4A, SH3BP1, ARHGDIA, FLNA, PLXNB2	643	38	20119	4.11701	1	0.594986	0.58409
GOTERM_BP_DIRECT	GO:0045892~negative regulation of transcription, DNA-templated	32	4.74074	0.0325675	ZMYND15, HDAC5, CIITA, KDM5C, SPI1, CEBPD, ATF6B, MAGED1, ZFP703, EHMT2, PBXIP1, ENO1, IKZF1, RELA, RELB, SBNO2, MTA1, DPF2, NELFCD, MTA3, ZFP219, NR1H3, NFKB1, TLE5, FOXP1, NCOR2, MYBBP1A, TRP53, BCL3, ID3, NFKBIE, MXD4	643	685	20119	1.46169	1	0.596997	0.586064
GOTERM_BP_DIRECT	GO:0019221~cytokine-mediated signaling pathway	11	1.62963	0.0327767	CSF1R, IL10RA, STAT3, EBI3, NFKBIZ, IL4RA, IRF5, PTPN6, IL16, TYK2, RELA	643	160	20119	2.15114	1	0.596997	0.586064
GOTERM_BP_DIRECT	GO:0002250~adaptive immune response	16	2.37037	0.0328001	CX3CR1, CD74, SEMA4A, UNC93B1, H2-DMA, TREX1, TFE3, CARD9, TFEB, RNF19B, ICOSL, NFKBIZ, PRKD2, CSK, MYO1G, OTUB1	643	277	20119	1.80732	1	0.596997	0.586064
GOTERM_BP_DIRECT	GO:0008283~cell proliferation	19	2.81481	0.0331714	MAP4K1, CSF1R, CD74, MARCKSL1, RARG, GPX1, NCF1, MVP, STAT3, ILK, TYK2, RASGRP4, GNAI2, KAT2A, HLX, TRP53, TGFBI, MTA3, GLUL	643	351	20119	1.69372	1	0.600576	0.589577
GOTERM_BP_DIRECT	GO:0010976~positive regulation of neuron projection development	12	1.77778	0.0343448	EHD1, PTBP1, GRN, FES, TWF2, PLXNB2, KATNB1, APOE, BAIAP2, SCARF1, MARK2, SCN1B	643	184	20119	2.0406	1	0.615513	0.604241
GOTERM_BP_DIRECT	GO:1902895~positive regulation of pri-miRNA transcription from RNA polymerase II promoter	7	1.03704	0.0343542	SMAD3, SPI1, TRP53, STAT3, FOS, RELA, NFKB1	643	76	20119	2.88191	1	0.615513	0.604241
GOTERM_BP_DIRECT	GO:0098609~cell-cell adhesion	13	1.92593	0.0361974	ITGAM, LRP5, ITGAL, ICAM1, DLG4, ABL1, ELMO2, MYH9, ADAM8, DCHS1, ITGA5, TLN1, NECTIN1	643	209	20119	1.94622	1	0.645176	0.63336
GOTERM_BP_DIRECT	GO:0016192~vesicle-mediated transport	16	2.37037	0.0375049	VPS9D1, GSN, HPS1, STXBP2, AP1B1, AP5B1, AP2A2, ARFGAP1, GGA1, NECAP2, ZFYVE27, AP1S1, RIN3, HSPA1B, SEC31A, HSPA1A	643	282	20119	1.77528	1	0.665036	0.652857
GOTERM_BP_DIRECT	GO:0060349~bone morphogenesis	5	0.740741	0.0379131	RARG, ATG9A, LRP5, LTBP3, DHRS3	643	40	20119	3.91116	1	0.667342	0.655121
GOTERM_BP_DIRECT	GO:0006707~cholesterol catabolic process	3	0.444444	0.038605	CYP27A1, SCARB1, APOE	643	10	20119	9.38678	1	0.667342	0.655121
GOTERM_BP_DIRECT	GO:2000008~regulation of protein localization to cell surface	3	0.444444	0.038605	ABCA2, HFE, RAB11FIP5	643	10	20119	9.38678	1	0.667342	0.655121
GOTERM_BP_DIRECT	GO:1900426~positive regulation of defense response to bacterium	3	0.444444	0.038605	GRN, EMILIN2, EMILIN1	643	10	20119	9.38678	1	0.667342	0.655121
GOTERM_BP_DIRECT	GO:0048539~bone marrow development	3	0.444444	0.038605	ASXL1, TRP53, LRP5	643	10	20119	9.38678	1	0.667342	0.655121
GOTERM_BP_DIRECT	GO:0055088~lipid homeostasis	6	0.888889	0.039722	ABCB4, HPS1, NR1H3, ATP13A2, APOE, PNPLA2	643	59	20119	3.18196	1	0.677616	0.665207
GOTERM_BP_DIRECT	GO:0034446~substrate adhesion-dependent cell spreading	6	0.888889	0.039722	PARVG, AXL, PXN, ABL1, ILK, FERMT3	643	59	20119	3.18196	1	0.677616	0.665207
GOTERM_BP_DIRECT	GO:2000249~regulation of actin cytoskeleton reorganization	4	0.592593	0.0397903	CSF1R, ABI3, ARHGDIA, ARHGDIB	643	24	20119	5.21488	1	0.677616	0.665207
GOTERM_BP_DIRECT	GO:0001818~negative regulation of cytokine production	5	0.740741	0.0409902	CLEC4A1, AXL, SLC11A1, NFKB1, N4BP1	643	41	20119	3.81576	1	0.694612	0.681891
GOTERM_BP_DIRECT	GO:0006974~cellular response to DNA damage stimulus	25	3.7037	0.0425865	INO80B, BTG2, CDKN1A, STK11, EME2, ZFP385A, MLST8, ABL1, CASP2, IKBKE, BRD4, MAPK3, TREX1, NFATC2, MAPK14, FOXP1, XAB2, TRP53, MAPKAPK2, BCL3, TAOK2, MMS19, UBA1, NRDE2, OTUB1	643	516	20119	1.51595	1	0.718126	0.704974
GOTERM_BP_DIRECT	GO:0048260~positive regulation of receptor-mediated endocytosis	4	0.592593	0.0441769	C3, HFE, TRF, PLD2	643	25	20119	5.00628	1	0.734609	0.721156
GOTERM_BP_DIRECT	GO:0035855~megakaryocyte development	4	0.592593	0.0441769	ZFP385A, FLNA, PTPN6, NBEAL2	643	25	20119	5.00628	1	0.734609	0.721156
GOTERM_BP_DIRECT	GO:0019882~antigen processing and presentation	5	0.740741	0.0442047	CD74, UNC93B1, H2-DMA, WDFY4, RELB	643	42	20119	3.72491	1	0.734609	0.721156
GOTERM_BP_DIRECT	GO:0030433~ubiquitin-dependent ERAD pathway	7	1.03704	0.0447476	BAG6, NRROS, OS9, AUP1, USP19, HERPUD1, TMUB2	643	81	20119	2.70401	1	0.735855	0.722378
GOTERM_BP_DIRECT	GO:0006355~regulation of transcription, DNA-templated	52	7.7037	0.0455645	ACVRL1, RARG, CIITA, SPI1, TRRAP, ARRB1, IKZF1, SAP130, JUNB, ZFP219, TFE3, TFEB, FOS, FOXP4, TLE5, FOXP1, MYCL, KAT2A, ELF4, SUPT5, ERF, IRF8, IRF5, JDP2, ENG, ZFP467, CEBPD, ATF6B, ZFP703, KMT2B, RELA, RELB, SBNO2, MTA1, HLX, MTA3, BRD4, BRPF1, SMAD3, STAT3, FOXJ2, NFATC2, NR1H3, POU2F2, MAPK14, NFKB1, NFKB2, ASXL1, NR4A1, MYBBP1A, TRP53, CNOT3	643	1254	20119	1.29748	1	0.735855	0.722378
GOTERM_BP_DIRECT	GO:0002237~response to molecule of bacterial origin	3	0.444444	0.0462048	TLR9, CD14, TLR2	643	11	20119	8.53344	1	0.735855	0.722378
GOTERM_BP_DIRECT	GO:0048680~positive regulation of axon regeneration	3	0.444444	0.0462048	GRN, FLNA, SCARF1	643	11	20119	8.53344	1	0.735855	0.722378
GOTERM_BP_DIRECT	GO:1990542~mitochondrial transmembrane transport	3	0.444444	0.0462048	SLC25A39, UCP2, SFXN3	643	11	20119	8.53344	1	0.735855	0.722378
GOTERM_BP_DIRECT	GO:1903265~positive regulation of tumor necrosis factor-mediated signaling pathway	3	0.444444	0.0462048	LAPTM5, HSPA1B, HSPA1A	643	11	20119	8.53344	1	0.735855	0.722378
GOTERM_BP_DIRECT	GO:0045064~T-helper 2 cell differentiation	3	0.444444	0.0462048	HLX, BCL3, IL4RA	643	11	20119	8.53344	1	0.735855	0.722378
GOTERM_BP_DIRECT	GO:0050764~regulation of phagocytosis	3	0.444444	0.0462048	FGR, SCARB1, HCK	643	11	20119	8.53344	1	0.735855	0.722378
GOTERM_BP_DIRECT	GO:0051006~positive regulation of lipoprotein lipase activity	3	0.444444	0.0462048	APOC2, NR1H3	643	11	20119	8.53344	1	0.735855	0.722378
GOTERM_BP_DIRECT	GO:0016477~cell migration	17	2.51852	0.0471187	DOCK5, ITGB5, PXN, NFATC2, PBXIP1, CORO1A, PPP1R9B, FMNL3, FMNL1, SH3BP1, AXL, SPATA13, MYO18A, ELMO2, DCHS1, EMILIN1, ENG	643	316	20119	1.68328	1	0.74361	0.729992
GOTERM_BP_DIRECT	GO:0034614~cellular response to reactive oxygen species	5	0.740741	0.0475565	NCF1, TREX1, TRP53, FOS, MAPK3	643	43	20119	3.63829	1	0.74361	0.729992
GOTERM_BP_DIRECT	GO:0015914~phospholipid transport	5	0.740741	0.0475565	SCARB1, PITPNM1, ABCA3, ABCA7, PLTP	643	43	20119	3.63829	1	0.74361	0.729992
GOTERM_BP_DIRECT	GO:1900026~positive regulation of substrate adhesion-dependent cell spreading	5	0.740741	0.0475565	PREX1, DOCK5, ABL1, FLNA, ILK	643	43	20119	3.63829	1	0.74361	0.729992
GOTERM_BP_DIRECT	GO:0032733~positive regulation of interleukin-10 production	5	0.740741	0.0510451	STAT3, BCL3, PLCG2, TLR9, TLR2	643	44	20119	3.5556	1	0.790969	0.776483
GOTERM_BP_DIRECT	GO:0012501~programmed cell death	5	0.740741	0.0510451	RARG, PKM, TRP53, PLCG2, SPATA2	643	44	20119	3.5556	1	0.790969	0.776483
GOTERM_BP_DIRECT	GO:0009267~cellular response to starvation	7	1.03704	0.0518303	EHMT2, TFEB, CLEC16A, BMF, ANGPTL4, GAS2L1, GLUL	643	84	20119	2.60744	1	0.799535	0.784892
GOTERM_BP_DIRECT	GO:0043066~negative regulation of apoptotic process	30	4.44444	0.0523156	CSF1R, BTG2, CDKN1A, ARAF, ILK, ARRB1, RELA, SLC9A1, BAG6, NUAK2, RPS6KA1, UCP2, MYO18A, MLST8, CASP2, FLNA, CD74, SMAD3, INTS1, DUSP1, NFKB1, HCK, AXL, TRP53, BCL3, FKBP8, ANGPTL4, STK40, HSPA1B, HSPA1A	643	660	20119	1.42224	1	0.803418	0.788704
GOTERM_BP_DIRECT	GO:0051607~defense response to virus	14	2.07407	0.0538492	IFITM2, TRIM41, UNC93B1, TREX1, CARD9, TICAM1, MAVS, STING1, ARMC5, TLR9, NLRP3, IRF5, MAP3K14, TLR2	643	247	20119	1.77348	1	0.805651	0.790896
GOTERM_BP_DIRECT	GO:1902533~positive regulation of intracellular signal transduction	3	0.444444	0.0542986	LRRK1, PRKD2, SLC9A1	643	12	20119	7.82232	1	0.805651	0.790896
GOTERM_BP_DIRECT	GO:1900272~negative regulation of long-term synaptic potentiation	3	0.444444	0.0542986	CX3CR1, ABL1, APOE	643	12	20119	7.82232	1	0.805651	0.790896
GOTERM_BP_DIRECT	GO:0036151~phosphatidylcholine acyl-chain remodeling	3	0.444444	0.0542986	MBOAT7, LPCAT2, NR1H3	643	12	20119	7.82232	1	0.805651	0.790896
GOTERM_BP_DIRECT	GO:1990535~neuron projection maintenance	3	0.444444	0.0542986	DCTN1, ATP1A3, ABCD1	643	12	20119	7.82232	1	0.805651	0.790896
GOTERM_BP_DIRECT	GO:0010898~positive regulation of triglyceride catabolic process	3	0.444444	0.0542986	APOC2, PNPLA2	643	12	20119	7.82232	1	0.805651	0.790896
GOTERM_BP_DIRECT	GO:0051569~regulation of histone H3-K4 methylation	3	0.444444	0.0542986	PYGO2, EHMT2, KMT2B	643	12	20119	7.82232	1	0.805651	0.790896
GOTERM_BP_DIRECT	GO:0009636~response to toxic substance	7	1.03704	0.0543346	KDM5C, GPX1, EPHX1, MBP, FOS, MAPK3, TLR2	643	85	20119	2.57676	1	0.805651	0.790896
GOTERM_BP_DIRECT	GO:0001816~cytokine production	5	0.740741	0.05467	TUT4, NFKBIZ, G6PDX, NFATC2, NFKB1	643	45	20119	3.47659	1	0.807145	0.792363
GOTERM_BP_DIRECT	GO:0007507~heart development	16	2.37037	0.0580198	ACVRL1, HDAC5, CDKN1A, IFITM2, DNAAF3, AP1B1, MOSPD3, FOXP4, FOXP1, AKAP13, KAT2A, PDLIM2, TRP53, ID3, PDLIM4, ENG	643	300	20119	1.66876	1	0.818917	0.80392
GOTERM_BP_DIRECT	GO:0045582~positive regulation of T cell differentiation	5	0.740741	0.0584304	CD74, SMARCD2, H2-DMA, PIK3R6, ACTB	643	46	20119	3.40101	1	0.818917	0.80392
GOTERM_BP_DIRECT	GO:0032729~positive regulation of interferon-gamma production	7	1.03704	0.0595594	SLC11A1, BCL3, ABL1, TLR9, IRF8, TYK2, CD14	643	87	20119	2.51753	1	0.818917	0.80392
GOTERM_BP_DIRECT	GO:0071333~cellular response to glucose stimulus	7	1.03704	0.0595594	GPX1, UCP2, GLRX, SLC12A7, ICAM1, PCK2, POLG	643	87	20119	2.51753	1	0.818917	0.80392
GOTERM_BP_DIRECT	GO:0046330~positive regulation of JNK cascade	8	1.18519	0.0600086	RASSF2, NCF1, MINK1, TAOK2, CARD9, MAP2K7, MAP3K11, MTURN	643	109	20119	2.29646	1	0.818917	0.80392
GOTERM_BP_DIRECT	GO:0090630~activation of GTPase activity	8	1.18519	0.0600086	TBC1D8, RHOG, TBC1D13, GMIP, SIPA1L2, SIPA1L3, SIPA1, ARHGAP45	643	109	20119	2.29646	1	0.818917	0.80392
GOTERM_BP_DIRECT	GO:0007165~signal transduction	56	8.2963	0.0608693	ACVRL1, ARHGAP9, ECM1, LRRK1, ARAF, ARRB1, ARRB2, LSP1, SHB, CXCL16, CABIN1, ARHGAP4, STK11, GPR132, RASSF2, ADGRE5, RASSF4, IMPA2, FNBP1, NFAM1, ARAP3, ICOSL, ARAP1, TICAM1, GMIP, ARHGAP45, MOB3A, SIGIRR, OLFM1, TLR9, RIN3, GPRC5C, PPP1R12C, CARD11, TLR2, CX3CR1, GPR84, RASAL3, GNAI2, GNA15, P2RY6, SH3BP1, OLFML3, GNA12, PLCG2, SRGAP3, MAPK3, STAT3, ARHGAP27, PILRA, NFKB1, NFKB2, MAVS, ZYX, PLXN…	643	1395	20119	1.25606	1	0.818917	0.80392
GOTERM_BP_DIRECT	GO:0006886~intracellular protein transport	16	2.37037	0.0609641	IPO13, CD74, UNC93B1, RAB1B, STXBP2, TBC1D8, AP1B1, LAPTM5, MYO7A, AP2A2, RAB43, EHD1, GGA1, TBC1D13, AP1S1, SEC31A	643	303	20119	1.65224	1	0.818917	0.80392
GOTERM_BP_DIRECT	GO:0048536~spleen development	5	0.740741	0.0623253	BCL3, NFKBIZ, ABL1, PKN1, NFKB2	643	47	20119	3.32865	1	0.818917	0.80392
GOTERM_BP_DIRECT	GO:0072593~reactive oxygen species metabolic process	5	0.740741	0.0623253	PREX1, SH3PXD2A, TRP53, SESN2, UCP2	643	47	20119	3.32865	1	0.818917	0.80392
GOTERM_BP_DIRECT	GO:0042098~T cell proliferation	6	0.888889	0.0625367	SPN, ARMC5, EBI3, PTPN6, CD37, CORO1A	643	67	20119	2.80202	1	0.818917	0.80392
GOTERM_BP_DIRECT	GO:0008285~negative regulation of cell proliferation	21	3.11111	0.0625771	KANK2, ACVRL1, CSF1R, BTG2, RARG, CDKN1A, SMAD3, DUSP1, STAT3, INPPL1, TOB2, CHERP, STK11, FXYD2, TRP53, LMNA, CD37, CSK, HSPA1B, HSPA1A, TLR2	643	432	20119	1.52101	1	0.818917	0.80392
GOTERM_BP_DIRECT	GO:2000565~negative regulation of CD8-positive, alpha-beta T cell proliferation	2	0.296296	0.0628035	SLC4A2, VSIR	643	2	20119	31.2893	1	0.818917	0.80392
GOTERM_BP_DIRECT	GO:0002268~follicular dendritic cell differentiation	2	0.296296	0.0628035	BCL3, NFKB2	643	2	20119	31.2893	1	0.818917	0.80392
GOTERM_BP_DIRECT	GO:0045659~negative regulation of neutrophil differentiation	2	0.296296	0.0628035	INPP5D, TRIB1	643	2	20119	31.2893	1	0.818917	0.80392
GOTERM_BP_DIRECT	GO:0060697~positive regulation of phospholipid catabolic process	2	0.296296	0.0628035	APOC2	643	2	20119	31.2893	1	0.818917	0.80392
GOTERM_BP_DIRECT	GO:1901249~regulation of lung goblet cell differentiation	2	0.296296	0.0628035	FOXP4, FOXP1	643	2	20119	31.2893	1	0.818917	0.80392
GOTERM_BP_DIRECT	GO:1903923~positive regulation of protein processing in phagocytic vesicle	2	0.296296	0.0628035	GSN, MYH9	643	2	20119	31.2893	1	0.818917	0.80392
GOTERM_BP_DIRECT	GO:0061140~lung secretory cell differentiation	2	0.296296	0.0628035	FOXP4, FOXP1	643	2	20119	31.2893	1	0.818917	0.80392
GOTERM_BP_DIRECT	GO:0032796~uropod organization	2	0.296296	0.0628035	MYH9, CORO1A	643	2	20119	31.2893	1	0.818917	0.80392
GOTERM_BP_DIRECT	GO:1901250~negative regulation of lung goblet cell differentiation	2	0.296296	0.0628035	FOXP4, FOXP1	643	2	20119	31.2893	1	0.818917	0.80392
GOTERM_BP_DIRECT	GO:1904685~positive regulation of metalloendopeptidase activity	2	0.296296	0.0628035	STAT3, MBP	643	2	20119	31.2893	1	0.818917	0.80392
GOTERM_BP_DIRECT	GO:0001909~leukocyte mediated cytotoxicity	2	0.296296	0.0628035	NCF1, STXBP2	643	2	20119	31.2893	1	0.818917	0.80392
GOTERM_BP_DIRECT	GO:0090343~positive regulation of cell aging	2	0.296296	0.0628035	TRP53, LMNA	643	2	20119	31.2893	1	0.818917	0.80392
GOTERM_BP_DIRECT	GO:1901222~regulation of NIK/NF-kappaB signaling	3	0.444444	0.0628471	RASSF2, BCL3, RELA	643	13	20119	7.2206	1	0.818917	0.80392
GOTERM_BP_DIRECT	GO:0071493~cellular response to UV-B	3	0.444444	0.0628471	STK11, CDKN1A, MAPK14	643	13	20119	7.2206	1	0.818917	0.80392
GOTERM_BP_DIRECT	GO:0016578~histone deubiquitination	3	0.444444	0.0628471	KAT2A, TRRAP, ATXN7L3	643	13	20119	7.2206	1	0.818917	0.80392
GOTERM_BP_DIRECT	GO:0030042~actin filament depolymerization	3	0.444444	0.0628471	GSN, TWF2, PPP1R9B	643	13	20119	7.2206	1	0.818917	0.80392
GOTERM_BP_DIRECT	GO:0034101~erythrocyte homeostasis	3	0.444444	0.0628471	GPI1, AXL, KLF2	643	13	20119	7.2206	1	0.818917	0.80392
GOTERM_BP_DIRECT	GO:1903028~positive regulation of opsonization	3	0.444444	0.0628471	C3, MYO18A, CFP	643	13	20119	7.2206	1	0.818917	0.80392
GOTERM_BP_DIRECT	GO:0051014~actin filament severing	3	0.444444	0.0628471	FMNL1, GSN, VILL	643	13	20119	7.2206	1	0.818917	0.80392
GOTERM_BP_DIRECT	GO:0035066~positive regulation of histone acetylation	4	0.592593	0.063978	KAT2A, MYBBP1A, ARRB1, MAPK3	643	29	20119	4.31576	1	0.824285	0.809189
GOTERM_BP_DIRECT	GO:0035522~monoubiquitinated histone H2A deubiquitination	4	0.592593	0.063978	ASXL1, KAT2A, TRRAP, ATXN7L3	643	29	20119	4.31576	1	0.824285	0.809189
GOTERM_BP_DIRECT	GO:1900017~positive regulation of cytokine production involved in inflammatory response	4	0.592593	0.063978	STAT3, CARD9, TICAM1, GPSM3	643	29	20119	4.31576	1	0.824285	0.809189
GOTERM_BP_DIRECT	GO:0060348~bone development	7	1.03704	0.0650732	ASXL1, AKAP13, RARG, LRP5, MAPK14, SULF2, ENG	643	89	20119	2.46095	1	0.835268	0.819971
GOTERM_BP_DIRECT	GO:0034198~cellular response to amino acid starvation	5	0.740741	0.0663536	CDKN1A, SESN2, UCP2, TFEB, MAPK3	643	48	20119	3.2593	1	0.845394	0.829911
GOTERM_BP_DIRECT	GO:0006094~gluconeogenesis	5	0.740741	0.0663536	GPI1, KAT2A, SLC25A10, ENO1, PCK2	643	48	20119	3.2593	1	0.845394	0.829911
GOTERM_BP_DIRECT	GO:0042110~T cell activation	6	0.888889	0.0691881	SMAD3, SLAMF9, ICOSL, TNFAIP8L2, CORO1A, CARD11	643	69	20119	2.72081	1	0.85777	0.84206
GOTERM_BP_DIRECT	GO:0045332~phospholipid translocation	4	0.592593	0.0694679	ABCC1, ABCB4, ABCA7, KCNN4	643	30	20119	4.1719	1	0.85777	0.84206
GOTERM_BP_DIRECT	GO:0006606~protein import into nucleus	8	1.18519	0.0699813	IPO13, NFKBIA, NUP214, CDKN1A, TRP53, STAT3, BCL3, LMNA	643	113	20119	2.21517	1	0.85777	0.84206
GOTERM_BP_DIRECT	GO:0007252~I-kappaB phosphorylation	3	0.444444	0.0718133	TLR9, IKBKE, TLR2	643	14	20119	6.70484	1	0.85777	0.84206
GOTERM_BP_DIRECT	GO:0051764~actin crosslink formation	3	0.444444	0.0718133	FLNA, BAIAP2, GAS2L1	643	14	20119	6.70484	1	0.85777	0.84206
GOTERM_BP_DIRECT	GO:0050798~activated T cell proliferation	3	0.444444	0.0718133	ITGAM, ABL1, ITGAL	643	14	20119	6.70484	1	0.85777	0.84206
GOTERM_BP_DIRECT	GO:0010936~negative regulation of macrophage cytokine production	3	0.444444	0.0718133	NLRX1, AXL, ATG9A	643	14	20119	6.70484	1	0.85777	0.84206
GOTERM_BP_DIRECT	GO:0097398~cellular response to interleukin-17	3	0.444444	0.0718133	STAT3, NFKBIZ, NFKB1	643	14	20119	6.70484	1	0.85777	0.84206
GOTERM_BP_DIRECT	GO:0045060~negative thymic T cell selection	3	0.444444	0.0718133	SPN, CD74, MINK1	643	14	20119	6.70484	1	0.85777	0.84206
GOTERM_BP_DIRECT	GO:0061099~negative regulation of protein tyrosine kinase activity	3	0.444444	0.0718133	SH3BP5L, MVP, SH3BP5	643	14	20119	6.70484	1	0.85777	0.84206
GOTERM_BP_DIRECT	GO:0071257~cellular response to electrical stimulus	3	0.444444	0.0718133	CIITA, ACTB, SLC9A1	643	14	20119	6.70484	1	0.85777	0.84206
GOTERM_BP_DIRECT	GO:0034375~high-density lipoprotein particle remodeling	3	0.444444	0.0718133	SCARB1, APOE, PLTP	643	14	20119	6.70484	1	0.85777	0.84206
GOTERM_BP_DIRECT	GO:0042770~signal transduction in response to DNA damage	3	0.444444	0.0718133	ABL1, MAPK14, MAPK3	643	14	20119	6.70484	1	0.85777	0.84206
GOTERM_BP_DIRECT	GO:0070102~interleukin-6-mediated signaling pathway	3	0.444444	0.0718133	SPI1, TUT4, STAT3	643	14	20119	6.70484	1	0.85777	0.84206
GOTERM_BP_DIRECT	GO:0036376~sodium ion export from cell	3	0.444444	0.0718133	ATP1A3, ATP1A1, SLC9A1	643	14	20119	6.70484	1	0.85777	0.84206
GOTERM_BP_DIRECT	GO:0006977~DNA damage response, signal transduction by p53 class mediator resulting in cell cycle arrest	3	0.444444	0.0718133	CDKN1A, TRP53, CASP2	643	14	20119	6.70484	1	0.85777	0.84206
GOTERM_BP_DIRECT	GO:1901653~cellular response to peptide	3	0.444444	0.0718133	NFKB1, KLF2, PPP1R9B	643	14	20119	6.70484	1	0.85777	0.84206
GOTERM_BP_DIRECT	GO:0002031~G-protein coupled receptor internalization	3	0.444444	0.0718133	ARRB1, ARRB2, PLD2	643	14	20119	6.70484	1	0.85777	0.84206
GOTERM_BP_DIRECT	GO:0071276~cellular response to cadmium ion	4	0.592593	0.0751629	GSN, NCF1, FOS, MAPK3	643	31	20119	4.03733	1	0.894672	0.878287
GOTERM_BP_DIRECT	GO:0045184~establishment of protein localization	5	0.740741	0.0792238	DLG4, TREX1, ABL1, FLNA, IKZF1	643	51	20119	3.06758	1	0.936529	0.919377
GOTERM_BP_DIRECT	GO:0048488~synaptic vesicle endocytosis	5	0.740741	0.0792238	GRN, BIN1, DENND1A, ITSN1, ACTB	643	51	20119	3.06758	1	0.936529	0.919377
GOTERM_BP_DIRECT	GO:0032691~negative regulation of interleukin-1 beta production	4	0.592593	0.081057	CX3CR1, ELF4, NLRP3, ARRB2	643	32	20119	3.91116	1	0.949647	0.932255
GOTERM_BP_DIRECT	GO:0032688~negative regulation of interferon-beta production	3	0.444444	0.0811617	NLRX1, ATG9A, RELB	643	15	20119	6.25785	1	0.949647	0.932255
GOTERM_BP_DIRECT	GO:0030098~lymphocyte differentiation	3	0.444444	0.0811617	SPI1, IKZF1, RELB	643	15	20119	6.25785	1	0.949647	0.932255
GOTERM_BP_DIRECT	GO:0045429~positive regulation of nitric oxide biosynthetic process	5	0.740741	0.0837701	SMAD3, TICAM1, KLF2, ICAM1, TLR2	643	52	20119	3.00858	1	0.967941	0.950214
GOTERM_BP_DIRECT	GO:0051085~chaperone mediated protein folding requiring cofactor	4	0.592593	0.087144	CD74, H2-DMA, HSPA1B, HSPA1A	643	33	20119	3.79264	1	0.967941	0.950214
GOTERM_BP_DIRECT	GO:0042771~intrinsic apoptotic signaling pathway in response to DNA damage by p53 class mediator	4	0.592593	0.087144	BAG6, CDKN1A, TRP53, BCL3	643	33	20119	3.79264	1	0.967941	0.950214
GOTERM_BP_DIRECT	GO:2000379~positive regulation of reactive oxygen species metabolic process	4	0.592593	0.087144	CDKN1A, DCXR, TRP53, MAPK14	643	33	20119	3.79264	1	0.967941	0.950214
GOTERM_BP_DIRECT	GO:0061098~positive regulation of protein tyrosine kinase activity	4	0.592593	0.087144	CSF1R, ABI3, DLG4, UNC119	643	33	20119	3.79264	1	0.967941	0.950214
GOTERM_BP_DIRECT	GO:0032922~circadian regulation of gene expression	6	0.888889	0.0874475	MTA1, MYBBP1A, MAGED1, ID3, RELB, PPP1CA	643	74	20119	2.53697	1	0.967941	0.950214
GOTERM_BP_DIRECT	GO:0007163~establishment or maintenance of cell polarity	5	0.740741	0.0884414	PARVG, RHOG, ACTB, RHOBTB1, RHOBTB2	643	53	20119	2.95182	1	0.967941	0.950214
GOTERM_BP_DIRECT	GO:0006879~cellular iron ion homeostasis	5	0.740741	0.0884414	TTC7, HFE, SLC11A1, TRF, ATP13A2	643	53	20119	2.95182	1	0.967941	0.950214
GOTERM_BP_DIRECT	GO:0043524~negative regulation of neuron apoptotic process	11	1.62963	0.0885059	GPI1, BTG2, GRN, AXL, ITSN1, ILK, ARRB1, ADAM8, ARRB2, APOE, CORO1A	643	192	20119	1.79261	1	0.967941	0.950214
GOTERM_BP_DIRECT	GO:0065003~macromolecular complex assembly	8	1.18519	0.0896701	CD74, EPB41, DLG4, H2-DMA, TRP53, SLC2A1, LLGL1, MAPK3	643	120	20119	2.08595	1	0.967941	0.950214
GOTERM_BP_DIRECT	GO:0032717~negative regulation of interleukin-8 production	3	0.444444	0.0908591	BCL3, TLR9, ARRB1	643	16	20119	5.86674	1	0.967941	0.950214
GOTERM_BP_DIRECT	GO:0046323~glucose import	3	0.444444	0.0908591	SESN2, SLC2A1, MAPK14	643	16	20119	5.86674	1	0.967941	0.950214
GOTERM_BP_DIRECT	GO:0030330~DNA damage response, signal transduction by p53 class mediator	3	0.444444	0.0908591	TRP53, SESN2, BCL3	643	16	20119	5.86674	1	0.967941	0.950214
GOTERM_BP_DIRECT	GO:0097028~dendritic cell differentiation	3	0.444444	0.0908591	AXL, TMEM176B, IRF8	643	16	20119	5.86674	1	0.967941	0.950214
GOTERM_BP_DIRECT	GO:0030970~retrograde protein transport, ER to cytosol	3	0.444444	0.0908591	OS9, AUP1, HERPUD1	643	16	20119	5.86674	1	0.967941	0.950214
GOTERM_BP_DIRECT	GO:0045723~positive regulation of fatty acid biosynthetic process	3	0.444444	0.0908591	APOC2, NR1H3	643	16	20119	5.86674	1	0.967941	0.950214
GOTERM_BP_DIRECT	GO:0022407~regulation of cell-cell adhesion	3	0.444444	0.0908591	MINK1, ADAM8, ITGAL	643	16	20119	5.86674	1	0.967941	0.950214
GOTERM_BP_DIRECT	GO:0099527~postsynapse to nucleus signaling pathway	3	0.444444	0.0908591	RNF10, STAT3, RELA	643	16	20119	5.86674	1	0.967941	0.950214
GOTERM_BP_DIRECT	GO:0015744~succinate transport	2	0.296296	0.0927126	SLC13A3, SLC25A10	643	3	20119	20.8595	1	0.967941	0.950214
GOTERM_BP_DIRECT	GO:0043377~negative regulation of CD8-positive, alpha-beta T cell differentiation	2	0.296296	0.0927126	SLC4A2, ZBTB7B	643	3	20119	20.8595	1	0.967941	0.950214
GOTERM_BP_DIRECT	GO:0019062~virion attachment to host cell	2	0.296296	0.0927126	NECTIN2, NECTIN1	643	3	20119	20.8595	1	0.967941	0.950214
GOTERM_BP_DIRECT	GO:0071727~cellular response to triacyl bacterial lipopeptide	2	0.296296	0.0927126	CD14, TLR2	643	3	20119	20.8595	1	0.967941	0.950214
GOTERM_BP_DIRECT	GO:0005997~xylulose metabolic process	2	0.296296	0.0927126	CBR2, DCXR	643	3	20119	20.8595	1	0.967941	0.950214
GOTERM_BP_DIRECT	GO:0002273~plasmacytoid dendritic cell differentiation	2	0.296296	0.0927126	SLAMF9, IRF8	643	3	20119	20.8595	1	0.967941	0.950214
GOTERM_BP_DIRECT	GO:1902991~regulation of amyloid precursor protein catabolic process	2	0.296296	0.0927126	ABCA7, APOE	643	3	20119	20.8595	1	0.967941	0.950214
GOTERM_BP_DIRECT	GO:0046390~ribose phosphate biosynthetic process	2	0.296296	0.0927126	G6PDX, TKT	643	3	20119	20.8595	1	0.967941	0.950214
GOTERM_BP_DIRECT	GO:0031281~positive regulation of cyclase activity	2	0.296296	0.0927126	MAPK14, MAPK3	643	3	20119	20.8595	1	0.967941	0.950214
GOTERM_BP_DIRECT	GO:0072331~signal transduction by p53 class mediator	2	0.296296	0.0927126	CDKN1A, TRP53	643	3	20119	20.8595	1	0.967941	0.950214
GOTERM_BP_DIRECT	GO:0032805~positive regulation of low-density lipoprotein particle receptor catabolic process	2	0.296296	0.0927126	ABCA2, APOE	643	3	20119	20.8595	1	0.967941	0.950214
GOTERM_BP_DIRECT	GO:0019322~pentose biosynthetic process	2	0.296296	0.0927126	G6PDX, PGD	643	3	20119	20.8595	1	0.967941	0.950214
GOTERM_BP_DIRECT	GO:1905114~cell surface receptor signaling pathway involved in cell-cell signaling	2	0.296296	0.0927126	C3, ITGAM	643	3	20119	20.8595	1	0.967941	0.950214
GOTERM_BP_DIRECT	GO:0071801~regulation of podosome assembly	2	0.296296	0.0927126	HCK, GSN	643	3	20119	20.8595	1	0.967941	0.950214
GOTERM_BP_DIRECT	GO:0034756~regulation of iron ion transport	2	0.296296	0.0927126	HFE, TRF	643	3	20119	20.8595	1	0.967941	0.950214
GOTERM_BP_DIRECT	GO:0043335~protein unfolding	2	0.296296	0.0927126	PEX6, ANGPTL4	643	3	20119	20.8595	1	0.967941	0.950214
GOTERM_BP_DIRECT	GO:0070889~platelet alpha granule organization	2	0.296296	0.0927126	ZFP385A, NBEAL2	643	3	20119	20.8595	1	0.967941	0.950214
GOTERM_BP_DIRECT	GO:0030217~T cell differentiation	5	0.740741	0.0932356	LFNG, ITPKB, PREX1, NFKBIZ, IKZF1	643	54	20119	2.89715	1	0.967941	0.950214
GOTERM_BP_DIRECT	GO:0006357~regulation of transcription from RNA polymerase II promoter	62	9.18519	0.093337	ECM1, SPI1, TRRAP, EHMT2, ARRB1, IKZF1, ACTB, ZMIZ2, DPF2, ZFP282, ATXN7L3, JUNB, TFE3, TFEB, FOS, FOXP4, TLE5, FOXP1, NCOR2, MYCL, MED22, KAT2A, ELF4, CTDSP1, SUPT5, ERF, IRF8, IRF5, ZFP574, JDP2, ZFP467, SMARCD2, CEBPD, ATF6B, MAGED1, MAZ, GPS2, RELA, BICRA, RELB, ZFP740, ZBTB7B, ABCA2, ZFP358, ZFP710, BRPF1, SMAD3, BRPF3, STAT3, FOXJ2, NFATC2, NR1H3, POU2F2, MAPK14, KLF2, NFKB1, NFKB2, KLF8, N…	643	1614	20119	1.20194	1	0.967941	0.950214
GOTERM_BP_DIRECT	GO:0008340~determination of adult lifespan	4	0.592593	0.0934176	TREX1, TRP53, INPP5D, B4GALNT1	643	34	20119	3.68109	1	0.967941	0.950214
GOTERM_BP_DIRECT	GO:0008104~protein localization	10	1.48148	0.0950373	GGA1, CRACR2B, PACS1, TRP53, LMNA, ITSN1, CEP250, NBEAL2, MYO7A, PLEC	643	170	20119	1.84055	1	0.981767	0.963787
GOTERM_BP_DIRECT	GO:0001932~regulation of protein phosphorylation	6	0.888889	0.095389	ITPKB, SESN2, TLR9, PLXNB2, ARRB2, PPP1R9B	643	76	20119	2.47021	1	0.982449	0.964457
GOTERM_BP_DIRECT	GO:0006887~exocytosis	8	1.18519	0.0958144	SCAMP5, HCK, EXOC7, ITSN1, STXBP2, RAB3IL1, LLGL1, MYO1G	643	122	20119	2.05176	1	0.983885	0.965866
GOTERM_BP_DIRECT	GO:0006470~protein dephosphorylation	9	1.33333	0.0989351	CTDNEP1, STK11, PPM1M, DUSP1, CTDSP1, CTDSP2, PTPN6, PTPN7, PPP1CA	643	147	20119	1.91567	1	1	0.981972
GOTERM_BP_DIRECT	GO:0071356~cellular response to tumor necrosis factor	9	1.33333	0.0989351	NFKBIA, KAT2A, MAPK14, RELA, NFKB1, KLF2, MAPK3, PCK2, FOXP1	643	147	20119	1.91567	1	1	0.981972
GOTERM_BP_DIRECT	GO:0032435~negative regulation of proteasomal ubiquitin-dependent protein catabolic process	4	0.592593	0.0998712	BAG6, HFE, CLEC16A, N4BP1	643	35	20119	3.57592	1	1	0.981972
GOTERM_BP_DIRECT	GO:0045930~negative regulation of mitotic cell cycle	4	0.592593	0.0998712	BTG2, SMAD3, TRP53, ABL1	643	35	20119	3.57592	1	1	0.981972
GOTERM_BP_DIRECT	GO:0045807~positive regulation of endocytosis	4	0.592593	0.0998712	BIN1, MYH9, APOE, CD14	643	35	20119	3.57592	1	1	0.981972
