# Supplementary material for: Macrophage AMPK β1 activation by PF-06409577 reduces the inflammatory response, cholesterol synthesis, and atherosclerosis in mice
Source: iScience. 2023 Oct 20;26(11):108269. doi: 10.1016/j.isci.2023.108269 (PMC10654588; doi:10.1016/j.isci.2023.108269)
Supplement: Table S2. AMPK specific upregulated gene ontologies, related to Figure 4 [file mmc3.xls]

## Sheet: Supplemental Table 2
Supplementary Table 2: AMPK Specific upregulated Gene Ontologies, Related to Figure 4
Category	Term	Count	%	PValue	Genes	List Total	Pop Hits	Pop Total	Fold Enrichment	Bonferroni	Benjamini	FDR
GOTERM_BP_DIRECT	GO:0015031~protein transport	75	8.5034	7.83907e-16	PLEKHF2, DENND1B, WASHC5, VPS29, IPO11, AHCTF1, GOLT1B, CSE1L, SNX12, HIKESHI, PHAX, IER3IP1, TOMM20, IPO7, IPO5, XPO1, CHMP1B, KPNA4, VPS35, AP3S1, KPNA3, VPS36, VPS39, WASHC2, KPNA1, RAB2A, PEX2, COMMD1, SCAMP1, EXOC4, EXOC6, ATG4A, EXOC5, RAB7B, STAM2, CHMP5, VAMP3, ARL8B, COPB2, RAB1A, ENY2, SEH1L, SAR1B, COPB1, VPS4B, USO1, EHBP1, RAB21, AP3M1, SNX4, SCFD1, SNX2, KIF3A, RAB6A, SNX5, VTI1B, S…	827	642	20119	2.84202	2.83817e-12	2.86283e-12	2.83931e-12
GOTERM_BP_DIRECT	GO:0007049~cell cycle	60	6.80272	1.20733e-08	LIN54, GPSM2, ERCC6L, INTS13, USP37, AHCTF1, CCNT1, ZFP207, BCCIP, HNRNPU, WASL, MRPL41, PPP6C, RPS6KA3, RGS2, CHMP1B, TLK2, NBN, SPDL1, CSNK2A1, FBXW11, SMC1A, HAUS2, PTP4A1, RBL1, ANAPC4, JTB, MAPRE1, ARL8B, RALA, USP16, SEH1L, UHRF2, VPS4B, MIS12, ABRAXAS2, BRCC3, PCNP, SPAST, RAD21, MAPK1, NAE1, MAPK6, EVI5, YTHDF2, USP9X, GADD45A, SEPTIN2, CSNK1A1, NEK6, HMGA2, SEPTIN7, STAG2, RPS6KB1, NASP,…	827	653	20119	2.23532	4.40907e-05	2.20458e-05	2.18647e-05
GOTERM_BP_DIRECT	GO:0006511~ubiquitin-dependent protein catabolic process	34	3.85488	4.25492e-08	USP14, USP37, USP16, RNF13, USP33, UBE2D3, CUL1, NUB1, RNF19A, FEM1C, ELOC, NAE1, ARIH1, FBXO8, RNF130, UBQLN2, USP47, NDFIP2, ANKIB1, NDFIP1, MAP3K1, USP9X, USP45, WWP1, FBXO11, UCHL5, TOPORS, RBX1, COPS3, PSMA4, PSMA1, UBE2R2, PSMA2, RNF149	827	277	20119	2.98607	0.000155378	5.17966e-05	5.13711e-05
GOTERM_BP_DIRECT	GO:0051301~cell division	42	4.7619	7.03407e-08	GPSM2, ERCC6L, INTS13, USP37, RALA, AHCTF1, USP16, SEH1L, CCNT1, ZFP207, VPS4B, MIS12, HNRNPU, ABRAXAS2, BRCC3, WASL, PDS5A, SPAST, RAD21, CHMP1B, CDC27, SPDL1, EVI5, YTHDF2, USP9X, SEPTIN2, CSNK1A1, NEK6, HMGA2, SMC1A, SEPTIN7, HAUS2, STAG2, MPLKIP, ANAPC4, JTB, PKN2, MAPRE1, RAN, ARL8B, SPG20, NUP37	827	399	20119	2.56081	0.000256851	6.4221e-05	6.36935e-05
GOTERM_BP_DIRECT	GO:0006886~intracellular protein transport	35	3.96825	1.15743e-07	COPB2, VPS29, RAB1A, IPO11, SAR1B, COPB1, CSE1L, USO1, ARL1, TOMM20, IPO7, IPO5, RAB21, AP3M1, SCFD1, XPO1, SNX2, VPS35, AP3S1, STX3, RAB6A, EVI5, VPS39, SNX5, TBC1D15, VTI1B, SNX6, WLS, RAB2A, STX8, STX7, FAM91A1, SELENOS, VPS41, EXOC6	827	303	20119	2.81013	0.000422604	8.45386e-05	8.38442e-05
GOTERM_BP_DIRECT	GO:0016126~sterol biosynthetic process	11	1.24717	3.65232e-07	FDPS, SQLE, HMGCS1, INSIG1, SC5D, MSMO1, MVD, HMGCR, LBR, CYP51, FDFT1	827	32	20119	8.36264	0.00133294	0.000222304	0.000220478
GOTERM_BP_DIRECT	GO:0006695~cholesterol biosynthetic process	12	1.36054	6.96439e-07	FDPS, IDI1, HMGCS1, INSIG1, MSMO1, MVD, HMGCR, HSD17B7, LBR, LSS, CYP51, FDFT1	827	42	20119	6.95077	0.00254016	0.000363342	0.000360357
GOTERM_BP_DIRECT	GO:0006914~autophagy	26	2.94785	9.86365e-07	RAB1A, CD84, TMEM41B, VPS4B, CISD2, PIK3CB, C9ORF72, CREG1, CHMP1B, LAMP2, LGALS8, VPS39, UBQLN2, ATG5, UVRAG, GABARAPL1, ATG12, GPR137B, RAB12, VPS41, PMP22, ATG4A, RETREG1, OPTN, TECPR1, CHMP5	827	203	20119	3.11586	0.00359573	0.000450276	0.000446577
GOTERM_BP_DIRECT	GO:0006457~protein folding	19	2.1542	1.32634e-06	HSPA9, PDIA3, ERO1A, HSP90AA1, HSPA4, PTGES3, HSPA4L, AHSA1, TBCA, HSP90B1, HSPD1, PDCL3, ERP44, DNAJB6, CANX, DNAJA2, PDCL, PFDN2, CCT8	827	117	20119	3.95065	0.0048321	0.000538201	0.00053378
GOTERM_BP_DIRECT	GO:0042147~retrograde transport, endosome to Golgi	15	1.70068	2.62358e-06	VPS29, TMEM87B, GOLT1B, ARL1, PLEKHA3, CLN5, SNX2, VPS35, RAB6A, EVI5, WASHC2, SNX5, VTI1B, VAMP3, SNX6	827	77	20119	4.73916	0.00953558	0.000958133	0.000950262
GOTERM_BP_DIRECT	GO:0034976~response to endoplasmic reticulum stress	16	1.81406	3.61709e-06	PDIA3, ERO1A, HSPA5, EIF2S1, PDIA6, DNAJC3, ERP44, CREB3, UFM1, DNAJC10, PMP22, DNAJB9, TRIB3, CERT1, ATF4, NFE2L2	827	90	20119	4.32492	0.0131228	0.00120088	0.00119101
GOTERM_BP_DIRECT	GO:0006412~translation	31	3.51474	8.35437e-06	RPL4, EIF4A1, GFM1, TARSL2, MRPL19, TARS, MRPL35, RPL7, RBM3, MRPL41, RPS15A, RARS, RPL35, DENR, RPS27A, EIF4E, DARS, RPL21, RPL23, MRPL47, EIF2S2, EIF2S1, EIF1, EIF5, MRPL51, RPS3A1, ETF1, DHX29, EIF1A, RPS24, EIF4G2	827	303	20119	2.48897	0.0300496	0.00254251	0.00252163
GOTERM_BP_DIRECT	GO:0090148~membrane fission	8	0.907029	8.27962e-05	SH3GLB1, SPAST, CHMP1B, VPS4B, EXOC4, EXOC6, EXOC5, CHMP5	827	27	20119	7.2082	0.260946	0.0232594	0.0230683
GOTERM_BP_DIRECT	GO:0006694~steroid biosynthetic process	12	1.36054	0.000108031	FDPS, HMGCS1, SC5D, MSMO1, MVD, HSD17B12, HMGCR, HSD17B7, LBR, LSS, CYP51, FDFT1	827	69	20119	4.2309	0.326018	0.0281807	0.0279492
GOTERM_BP_DIRECT	GO:0048511~rhythmic process	18	2.04082	0.000187702	DDX5, CSNK2A1, CBX3, USP9X, DHX9, FBXW11, CIPC, BHLHE41, HNRNPU, NR1D2, MAPK9, NCOR1, ID2, NAMPT, BHLHE40, CRY1, FBXL3, ATF4	827	153	20119	2.86208	0.496189	0.0439792	0.0436179
GOTERM_BP_DIRECT	GO:0050821~protein stabilization	21	2.38095	0.000197055	HSP90AA1, USP9X, USP33, ZFP207, RPL23, PTGES3, TAF9, ATP1B3, RTN4, HYPK, SAV1, HSPD1, RAB21, PDCL3, BAG4, NCOR1, PDCD10, LAMP2, MFSD1, SUGT1, CCT8	827	198	20119	2.58021	0.51311	0.0439792	0.0436179
GOTERM_BP_DIRECT	GO:0008333~endosome to lysosome transport	10	1.13379	0.000204722	PLEKHF2, RNF157, RAB12, STX8, VPS41, STX7, RAB7B, SCYL2, VPS39, CHMP5	827	51	20119	4.77014	0.526557	0.0439792	0.0436179
GOTERM_BP_DIRECT	GO:0030968~endoplasmic reticulum unfolded protein response	10	1.13379	0.000238667	HERPUD2, DNAJC3, ERO1A, ERLEC1, CREB3, SELENOS, HSPA5, ATF3, ATF4, NFE2L2	827	52	20119	4.6784	0.581767	0.0484229	0.0480251
GOTERM_BP_DIRECT	GO:0016192~vesicle-mediated transport	26	2.94785	0.00026695	COPB2, RAB1A, GOLT1B, SAR1B, COPB1, USO1, ARL1, HSPA13, AP3M1, SCFD1, AP3S1, STX3, RAB6A, VPS39, VTI1B, RAB2A, STX8, STX7, YIPF5, ARCN1, AHI1, VPS41, VAMP4, RIN2, OPTN, VAMP3	827	282	20119	2.24298	0.622819	0.0513105	0.050889
GOTERM_BP_DIRECT	GO:0008203~cholesterol metabolic process	15	1.70068	0.000344818	FDPS, HMGCS1, ABCA5, INSIG1, MSMO1, HMGCR, CYP51, SQLE, SOAT1, CAT, PMP22, MVD, LDLR, LBR, FDFT1	827	118	20119	3.0925	0.716201	0.054753	0.0543033
GOTERM_BP_DIRECT	GO:1902774~late endosome to lysosome transport	6	0.680272	0.00034483	CHMP1B, VPS41, C9ORF72, VPS39, CHMP5, ARL8B	827	16	20119	9.12288	0.716215	0.054753	0.0543033
GOTERM_BP_DIRECT	GO:0042026~protein refolding	6	0.680272	0.00034483	HSPA9, HSP90AA1, HSPA5, DNAJA2, HSPA13, HSPD1	827	16	20119	9.12288	0.716215	0.054753	0.0543033
GOTERM_BP_DIRECT	GO:0008299~isoprenoid biosynthetic process	6	0.680272	0.00034483	FDPS, IDI1, HMGCS1, MVD, HMGCR, FDFT1	827	16	20119	9.12288	0.716215	0.054753	0.0543033
GOTERM_BP_DIRECT	GO:0006897~endocytosis	21	2.38095	0.000377951	MSR1, DENND1B, RAB1A, USP33, PIK3CB, SCAMP1, C9ORF72, EHBP1, MTMR6, AP3M1, LMBRD1, SNX2, CREG1, REPS2, ATP6V1H, ESYT2, RHOV, LDLR, RIN2, LRP12, SNX5	827	208	20119	2.45616	0.748557	0.0575115	0.0570391
GOTERM_BP_DIRECT	GO:0030433~ubiquitin-dependent ERAD pathway	12	1.36054	0.000459635	ERLEC1, PSMC6, SELENOS, HSPA5, EDEM1, CANX, DNAJC10, UBXN8, DNAJB9, UBQLN2, UBE2J1, HSP90B1	827	81	20119	3.6041	0.813434	0.0638526	0.0633281
GOTERM_BP_DIRECT	GO:0007034~vacuolar transport	6	0.680272	0.000472076	NDFIP2, NDFIP1, CHMP1B, VPS4B, ATP6V0D2, CHMP5	827	17	20119	8.58624	0.821725	0.0638526	0.0633281
GOTERM_BP_DIRECT	GO:0045047~protein targeting to ER	6	0.680272	0.000472076	SPCS3, SPCS2, SPCS1, EDEM1, SRP54B, SRP54A	827	17	20119	8.58624	0.821725	0.0638526	0.0633281
GOTERM_BP_DIRECT	GO:0097352~autophagosome maturation	8	0.907029	0.000564127	MFSD8, UVRAG, SNX14, CHMP1B, VPS4B, LAMP2, TECPR1, CHMP5	827	36	20119	5.40615	0.872645	0.0735783	0.0729739
GOTERM_BP_DIRECT	GO:0006397~mRNA processing	30	3.40136	0.000614047	TRUB1, TCERG1, RAMAC, DDX5, RBM26, DHX9, RNMT, SF3B6, HNRNPU, HNRNPLL, SYNCRIP, LGALS3, PAPOLG, TRA2B, DHX15, MTREX, SNRPB2, SRSF10, ZRSR1, HNRNPA3, NCBP2, CPSF2, LSM1, THOC2, CDC40, XRN2, HNRNPA2B1, SNRPG, SRSF3, STRAP	827	367	20119	1.98864	0.89388	0.0768963	0.0762646
GOTERM_BP_DIRECT	GO:0097401~synaptic vesicle lumen acidification	6	0.680272	0.000631678	ATP6V1A, ATP6V1G1, ATP6AP2, ATP6V1H, ATP6V1D, ATP6V1C1	827	18	20119	8.10923	0.900502	0.0768963	0.0762646
GOTERM_BP_DIRECT	GO:0032727~positive regulation of interferon-alpha production	7	0.793651	0.000663769	IFIH1, MMP12, CHUK, DHX9, TLR8, TLR7, HSPD1	827	27	20119	6.30718	0.911512	0.0781963	0.077554
GOTERM_BP_DIRECT	GO:0051028~mRNA transport	13	1.47392	0.000807669	ENY2, AHCTF1, HNRNPA3, SEH1L, DHX9, NCBP2, THOC2, XPO1, KIF5C, HNRNPA2B1, G3BP2, SRSF3, NUP37	827	100	20119	3.1626	0.947702	0.0921752	0.091418
GOTERM_BP_DIRECT	GO:0043161~proteasome-mediated ubiquitin-dependent protein catabolic process	20	2.26757	0.000870285	USP14, CSNK1A1, FBXW11, UBE2D3, WWP1, TOPORS, RBX1, PCNP, ZNRF2, PSMD6, SH3BGRL, PSMC6, PMP22, PELI1, CTNNB1, PSMD1, UBXN7, FEM1C, FBXL3, NFE2L2	827	206	20119	2.36191	0.9584	0.0963115	0.0955203
GOTERM_BP_DIRECT	GO:0006596~polyamine biosynthetic process	5	0.566893	0.00107191	AMD1, SMS, SAT1, AZIN1	827	12	20119	10.1365	0.980094	0.111846	0.110927
GOTERM_BP_DIRECT	GO:0032486~Rap protein signal transduction	5	0.566893	0.00107191	RAP1B, RAP2A, RAP1A, RAP2B, PLK2	827	12	20119	10.1365	0.980094	0.111846	0.110927
GOTERM_BP_DIRECT	GO:0034613~cellular protein localization	12	1.36054	0.00135591	YWHAE, AHI1, RAP2A, YWHAQ, SEPTIN2, YWHAB, CTNNB1, LAMTOR3, YWHAZ, OPTN, SEPTIN7, RAN	827	92	20119	3.17318	0.992953	0.135078	0.133968
GOTERM_BP_DIRECT	GO:0008380~RNA splicing	24	2.72109	0.00136853	ZRSR1, IVNS1ABP, TCERG1, DDX5, HNRNPA3, ZFP638, DHX9, NCBP2, SF3B6, LSM1, HNRNPU, THOC2, CDC40, SYNCRIP, LGALS3, TRA2B, HNRNPA2B1, SNRPG, DHX15, STRAP, SRSF3, MTREX, SNRPB2, SRSF10	827	281	20119	2.07781	0.993271	0.135078	0.133968
GOTERM_BP_DIRECT	GO:0008089~anterograde axonal transport	7	0.793651	0.00143566	RAB21, AP3M1, SPAST, KIF3A, DTNBP1, AP3S1, ARL8B	827	31	20119	5.49335	0.994736	0.136051	0.134934
GOTERM_BP_DIRECT	GO:0006629~lipid metabolic process	48	5.44218	0.0014529	AGPAT5, MTMR1, ASAH1, MTMR2, LPGAT1, INSIG1, MSMO1, PIK3CB, HSD17B12, HMGCR, HSD17B7, ADH5, MTMR6, LACTB, UGCG, SGPL1, ACADL, SPTLC2, OXCT1, CYP4V3, SCD2, SC5D, SPTSSA, SERAC1, LDLR, LBR, DECR1, FDFT1, NUS1, FDPS, PCYT1A, HMGCS1, MID1IP1, PTGES3, SACM1L, NR1D2, ACSL3, GPCPD1, LSS, CYP51, SQLE, NCEH1, FABP5, SOAT1, DHRS9, AGPS, MVD, DEGS1	827	726	20119	1.60844	0.995057	0.136051	0.134934
GOTERM_BP_DIRECT	GO:0000209~protein polyubiquitination	18	2.04082	0.00165539	MAP3K1, WSB1, ANKIB1, CBFB, FBXW11, UBE2E3, UBE2D3, UBE2E1, WWP1, TOPORS, UBE2J1, RBX1, UBE2R2, RNF19A, PELI1, CTNNB1, ARIH1, MARCHF5	827	185	20119	2.36702	0.997643	0.151137	0.149896
GOTERM_BP_DIRECT	GO:0006413~translational initiation	10	1.13379	0.00178331	EIF4A1, EIF5, DENR, DHX29, EIF1A, EIF2S2, EIF2S1, EIF4E, EIF4G2, EIF1	827	68	20119	3.5776	0.998524	0.158845	0.15754
GOTERM_BP_DIRECT	GO:0071346~cellular response to interferon-gamma	13	1.47392	0.00186448	ACTR3, ACTR2, STX8, SYNCRIP, SLK, RPS6KB1, RAB12, CCL4, CASP1, CCL3, VAMP4, RAB7B, VAMP3	827	110	20119	2.87509	0.998903	0.162121	0.160789
GOTERM_BP_DIRECT	GO:0045744~negative regulation of G-protein coupled receptor protein signaling pathway	5	0.566893	0.00202987	RNF157, RGS2, YWHAB, PLEK, CRY1	827	14	20119	8.68846	0.999401	0.172397	0.170981
GOTERM_BP_DIRECT	GO:0006606~protein import into nucleus	13	1.47392	0.00234354	IPO11, DDX5, CSE1L, HIKESHI, RANBP6, IPO7, IPO5, MMP12, PPP3R1, KPNA4, KPNA3, RAN, KPNA1	827	113	20119	2.79876	0.99981	0.186838	0.185303
GOTERM_BP_DIRECT	GO:0045454~cell redox homeostasis	7	0.793651	0.00236217	TXN1, ERO1A, SELENOS, PRDX1, KRIT1, DLD, NFE2L2	827	34	20119	5.00864	0.999823	0.186838	0.185303
GOTERM_BP_DIRECT	GO:0010506~regulation of autophagy	10	1.13379	0.00241688	MFSD8, UVRAG, RRAGC, USP33, CASP1, CISD2, TRIB3, C9ORF72, GPR137B, ZMPSTE24	827	71	20119	3.42644	0.999855	0.186838	0.185303
GOTERM_BP_DIRECT	GO:0006986~response to unfolded protein	9	1.02041	0.00242791	HERPUD2, DNAJC3, CREB3, ERP44, HSP90AA1, EDEM1, HSPA4L, DNAJB9, HSPD1	827	58	20119	3.77499	0.999861	0.186838	0.185303
GOTERM_BP_DIRECT	GO:0007059~chromosome segregation	12	1.36054	0.0024557	UVRAG, STAG2, SEH1L, USP9X, NEK6, ZFP207, RAD21, MIS12, TLK2, ABRAXAS2, NUP37, ARL8B	827	99	20119	2.94881	0.999874	0.186838	0.185303
GOTERM_BP_DIRECT	GO:0006888~ER to Golgi vesicle-mediated transport	13	1.47392	0.00313383	COPB2, RAB1A, GOLT1B, SAR1B, COPB1, USO1, YIPF5, TRAPPC8, IER3IP1, ARCN1, SCFD1, SPAST, VAPA	827	117	20119	2.70308	0.999989	0.232703	0.230792
GOTERM_BP_DIRECT	GO:1901998~toxin transport	8	0.907029	0.00324969	CD274, COPB2, SCFD1, HSPA5, CASP1, TRIP4, CCT8, VAMP4	827	48	20119	4.05462	0.999993	0.232703	0.230792
GOTERM_BP_DIRECT	GO:0034198~cellular response to amino acid starvation	8	0.907029	0.00324969	SH3GLB1, IMPACT, SEH1L, RRAGC, MAPK1, EIF2S1, ATF3, ATF4	827	48	20119	4.05462	0.999993	0.232703	0.230792
GOTERM_BP_DIRECT	GO:0060487~lung epithelial cell differentiation	5	0.566893	0.00345678	GPSM2, PPP3R1, EYA1, CTNNB1, SAV1	827	16	20119	7.6024	0.999997	0.238192	0.236235
GOTERM_BP_DIRECT	GO:0030490~maturation of SSU-rRNA	5	0.566893	0.00345678	RIOK3, SRFBP1, NOL11, DDX52, RIOK1	827	16	20119	7.6024	0.999997	0.238192	0.236235
GOTERM_BP_DIRECT	GO:0000132~establishment of mitotic spindle orientation	7	0.793651	0.00367905	ITGB1, GPSM2, EYA1, FBXW11, BCCIP, SPDL1, MAPRE1	827	37	20119	4.60254	0.999999	0.248813	0.246769
GOTERM_BP_DIRECT	GO:0006997~nucleus organization	6	0.680272	0.00438313	H3F3B, CHMP1B, VPS4B, LEMD3, ZMPSTE24, CHMP5	827	27	20119	5.40615	1	0.29104	0.288649
GOTERM_BP_DIRECT	GO:0003158~endothelium development	4	0.453515	0.00480959	PDCD10, KRIT1, SLC40A1, KDR	827	9	20119	10.8123	1	0.313654	0.311077
GOTERM_BP_DIRECT	GO:1904973~positive regulation of viral translation	3	0.340136	0.00491292	DHX9, ATG12, ATG5	827	3	20119	24.3277	1	0.314772	0.312186
GOTERM_BP_DIRECT	GO:0006607~NLS-bearing protein import into nucleus	4	0.453515	0.00666268	KPNA4, KPNA3, KPNA1, IPO5	827	10	20119	9.73108	1	0.419519	0.416073
GOTERM_BP_DIRECT	GO:0071466~cellular response to xenobiotic stimulus	10	1.13379	0.00691171	RAP1B, RAP2A, RAP1A, PCNA, HSPA5, RNF149, ITGB3, CCL4, CXCR4, NFE2L2	827	83	20119	2.93105	1	0.424989	0.421497
GOTERM_BP_DIRECT	GO:0006605~protein targeting	7	0.793651	0.00698229	YWHAE, YWHAQ, YWHAB, LAMP2, ERBIN, TOMM20, YWHAZ	827	42	20119	4.05462	1	0.424989	0.421497
GOTERM_BP_DIRECT	GO:0006470~protein dephosphorylation	14	1.5873	0.00761481	DUSP4, EYA1, FBXW11, PPP2R5A, CDC14B, PDP1, PTP4A1, PPP2CA, PTP4A2, PPP6C, PPP3CB, PPP3R1, NCEH1, PTPRA	827	147	20119	2.31692	1	0.453638	0.449912
GOTERM_BP_DIRECT	GO:0032760~positive regulation of tumor necrosis factor production	12	1.36054	0.00770142	IFIH1, CD84, CYP2J6, DHX9, PTAFR, CCL4, CCL3, CYBB, RIPK1, CD36, SELENOK, HSPD1	827	115	20119	2.53854	1	0.453638	0.449912
GOTERM_BP_DIRECT	GO:0071276~cellular response to cadmium ion	6	0.680272	0.00806047	MAPK9, JUN, CHUK, CYBB, MAPK1, ATP7A	827	31	20119	4.70859	1	0.461709	0.457916
GOTERM_BP_DIRECT	GO:0060548~negative regulation of cell death	12	1.36054	0.00820248	HSPA9, BNIP3L, IMPACT, HSPA4, ITGB3, CHMP1B, PTGES3, VPS4B, VPS35, ATG5, NFE2L2, CHMP5	827	116	20119	2.51666	1	0.461709	0.457916
GOTERM_BP_DIRECT	GO:0018105~peptidyl-serine phosphorylation	16	1.81406	0.00821771	SMG1, MAP3K1, CHUK, CSNK2A1, CAB39, CSNK1A1, PLK2, NEK6, NEK7, MAPK9, RPS6KA3, RPS6KB1, RPS6KA2, TLK2, MAPK1, PKN2	827	182	20119	2.1387	1	0.461709	0.457916
GOTERM_BP_DIRECT	GO:0070936~protein K48-linked ubiquitination	9	1.02041	0.00846757	ZNRF2, UBE2R2, UBE2E3, UBE2D3, UBE2E1, CUL1, PELI1, TOPORS, RBX1	827	71	20119	3.08379	1	0.46414	0.460327
GOTERM_BP_DIRECT	GO:0016579~protein deubiquitination	10	1.13379	0.00867963	USP14, USP47, USP37, USP16, WDR48, USP9X, USP33, USP45, BRCC3, UCHL5	827	86	20119	2.8288	1	0.46414	0.460327
GOTERM_BP_DIRECT	GO:0006890~retrograde vesicle-mediated transport, Golgi to ER	7	0.793651	0.00876934	UVRAG, COPB2, GOLPH3, SCFD1, PITPNB, RAB6A, ARCN1	827	44	20119	3.87031	1	0.46414	0.460327
GOTERM_BP_DIRECT	GO:0090307~mitotic spindle assembly	7	0.793651	0.00876934	STAG2, ZFP207, BCCIP, TOGARAM1, ABRAXAS2, CEP192, SMC1A	827	44	20119	3.87031	1	0.46414	0.460327
GOTERM_BP_DIRECT	GO:0042632~cholesterol homeostasis	11	1.24717	0.00913843	WASHC5, NUS1, MED13, NCOR1, FABP4, ABCA5, SOAT1, INSIG1, PEX2, COMMD1, LDLR	827	102	20119	2.62357	1	0.476765	0.472849
GOTERM_BP_DIRECT	GO:0034381~plasma lipoprotein particle clearance	3	0.340136	0.00955846	MSR1, CD36, LDLR	827	4	20119	18.2458	1	0.478185	0.474257
GOTERM_BP_DIRECT	GO:1901020~negative regulation of calcium ion transmembrane transporter activity	3	0.340136	0.00955846	YWHAE, PPP2CA, CALM2	827	4	20119	18.2458	1	0.478185	0.474257
GOTERM_BP_DIRECT	GO:0006597~spermine biosynthetic process	3	0.340136	0.00955846	AMD1, SMS	827	4	20119	18.2458	1	0.478185	0.474257
GOTERM_BP_DIRECT	GO:0008202~steroid metabolic process	13	1.47392	0.010287	FDPS, HMGCS1, INSIG1, MSMO1, HMGCR, CYP51, SOAT1, DHRS9, SC5D, MVD, LDLR, LBR, FDFT1	827	136	20119	2.32544	1	0.507678	0.503507
GOTERM_BP_DIRECT	GO:0034620~cellular response to unfolded protein	5	0.566893	0.0114299	HSPA9, HSPA5, PMP22, HSPA13, OPTN	827	22	20119	5.52902	1	0.528202	0.523863
GOTERM_BP_DIRECT	GO:0031053~primary miRNA processing	4	0.453515	0.0114884	DDX5, NCBP2, HNRNPA2B1, SRSF3	827	12	20119	8.10923	1	0.528202	0.523863
GOTERM_BP_DIRECT	GO:0043922~negative regulation by host of viral transcription	4	0.453515	0.0114884	JUN, CCL3, HMGA2, ZFP639	827	12	20119	8.10923	1	0.528202	0.523863
GOTERM_BP_DIRECT	GO:0035739~CD4-positive, alpha-beta T cell proliferation	4	0.453515	0.0114884	NDFIP1, CD28, CBLB, LILRB4A	827	12	20119	8.10923	1	0.528202	0.523863
GOTERM_BP_DIRECT	GO:0001731~formation of translation preinitiation complex	4	0.453515	0.0114884	EIF5, DENR, DHX29, EIF2S2	827	12	20119	8.10923	1	0.528202	0.523863
GOTERM_BP_DIRECT	GO:0016567~protein ubiquitination	30	3.40136	0.0115707	RNF13, UHRF2, UBE2D3, CUL1, CCNC, PCNP, RNF157, NUB1, RNF139, RNF19A, CDC27, ELOC, NAE1, ARIH1, SOCS6, RPS27A, DCAF13, ATG5, MARCHF5, ANKIB1, WSB1, FBXW11, UBE2E3, UBE2E1, WWP1, KLHL24, FBXO11, RBX1, FBXL3, NFE2L2	827	450	20119	1.62185	1	0.528202	0.523863
GOTERM_BP_DIRECT	GO:0051973~positive regulation of telomerase activity	6	0.680272	0.0119347	HSP90AA1, PTGES3, NEK7, POT1A, CTNNB1, MAPK1	827	34	20119	4.29312	1	0.53153	0.527164
GOTERM_BP_DIRECT	GO:0032008~positive regulation of TOR signaling	6	0.680272	0.0119347	GOLPH3, SEH1L, RRAGC, KDR, FNIP1, LAMTOR3	827	34	20119	4.29312	1	0.53153	0.527164
GOTERM_BP_DIRECT	GO:0045732~positive regulation of protein catabolic process	10	1.13379	0.0123611	HSP90AA1, NDFIP1, CSNK2A1, PLK2, RDX, WWP1, TRIB3, CBLB, VPS35, FBXO11	827	91	20119	2.67337	1	0.54389	0.539422
GOTERM_BP_DIRECT	GO:0030301~cholesterol transport	5	0.566893	0.0133957	MSR1, ABCA5, VPS4B, CD36, LDLR	827	23	20119	5.28863	1	0.575541	0.570813
GOTERM_BP_DIRECT	GO:0006446~regulation of translational initiation	5	0.566893	0.0133957	IMPACT, EIF5, NCBP2, EIF4G2, EIF1	827	23	20119	5.28863	1	0.575541	0.570813
GOTERM_BP_DIRECT	GO:0032436~positive regulation of proteasomal ubiquitin-dependent protein catabolic process	9	1.02041	0.0145546	NUB1, ANKIB1, CSNK1A1, RNF19A, PLK2, SUMO2, TRIB3, ARIH1, RBX1	827	78	20119	2.80704	1	0.612424	0.607393
GOTERM_BP_DIRECT	GO:0006869~lipid transport	15	1.70068	0.0145895	OSBPL9, OSBPL8, ABCD3, ABCA5, TMEM41B, PITPNB, ATP11B, PITPNC1, FABP5, ESYT2, CD36, OSBPL1A, LDLR, ABCB1B, CERT1	827	177	20119	2.06167	1	0.612424	0.607393
GOTERM_BP_DIRECT	GO:0051653~spindle localization	3	0.340136	0.0154988	ACTR3, ACTR2, WASL	827	5	20119	14.5966	1	0.630761	0.625579
GOTERM_BP_DIRECT	GO:1902037~negative regulation of hematopoietic stem cell differentiation	3	0.340136	0.0154988	HSPA9, N4BP2L2, NFE2L2	827	5	20119	14.5966	1	0.630761	0.625579
GOTERM_BP_DIRECT	GO:0008610~lipid biosynthetic process	5	0.566893	0.0155639	DCTN6, AGPS, SC5D, MSMO1, FDFT1	827	24	20119	5.06827	1	0.630761	0.625579
GOTERM_BP_DIRECT	GO:0007030~Golgi organization	11	1.24717	0.0159635	RAB2A, RAB1A, GOLPH3, ATL3, CSNK1A1, USO1, ATL2, ARL1, HIKESHI, TRAPPC8, OPTN	827	111	20119	2.41085	1	0.630761	0.625579
GOTERM_BP_DIRECT	GO:0098586~cellular response to virus	7	0.793651	0.0160626	MMP12, HSP90AA1, CHUK, RIOK3, TOMM70A, TLR7, LGALS8	827	50	20119	3.40588	1	0.630761	0.625579
GOTERM_BP_DIRECT	GO:0032728~positive regulation of interferon-beta production	7	0.793651	0.0160626	IFIH1, HSP90AA1, DHX9, RIOK3, TOMM70A, TLR8, TLR7	827	50	20119	3.40588	1	0.630761	0.625579
GOTERM_BP_DIRECT	GO:0006611~protein export from nucleus	6	0.680272	0.0169099	HSPA9, EGR2, XPO1, AHCYL1, CSE1L, RAN	827	37	20119	3.94503	1	0.656966	0.651569
GOTERM_BP_DIRECT	GO:2000767~positive regulation of cytoplasmic translation	4	0.453515	0.0178823	SYNCRIP, DHX9, CNBP, HNRNPU	827	14	20119	6.95077	1	0.680606	0.675015
GOTERM_BP_DIRECT	GO:0042254~ribosome biogenesis	11	1.24717	0.0178911	EBNA1BP2, NSA2, XPO1, RIOK3, FCF1, WDR75, NOL11, MALSU1, RIOK1, GNL2, DCAF13	827	113	20119	2.36818	1	0.680606	0.675015
GOTERM_BP_DIRECT	GO:0071356~cellular response to tumor necrosis factor	13	1.47392	0.0181596	ACTR3, ASAH1, CHUK, DHX9, ERBIN, BAG4, FABP4, HYAL1, CCL4, CCL3, MAPK1, RIPK1, NFE2L2	827	147	20119	2.15143	1	0.680984	0.67539
GOTERM_BP_DIRECT	GO:0006913~nucleocytoplasmic transport	8	0.907029	0.0182739	IPO11, AHCTF1, XPO1, SEH1L, CSE1L, IPO7, RAN, NUP37	827	66	20119	2.94881	1	0.680984	0.67539
GOTERM_BP_DIRECT	GO:0006281~DNA repair	26	2.94785	0.0185553	SMG1, WDR48, PCNA, UBE2D3, BCCIP, BRCC3, PDS5A, CDC14B, ZMPSTE24, YY1, RAD21, KMT5B, NBN, ZRANB3, UVRAG, USP47, EYA1, FANCM, PARP2, USP45, GTF2H1, SMC1A, UCHL5, INIP, RBX1, XRN2	827	389	20119	1.62602	1	0.681626	0.676026
GOTERM_BP_DIRECT	GO:0010498~proteasomal protein catabolic process	6	0.680272	0.0188326	NUB1, PSMA4, PSMA1, PSMA2, PMP22, SOCS6	827	38	20119	3.84121	1	0.681626	0.676026
GOTERM_BP_DIRECT	GO:0006468~protein phosphorylation	39	4.42177	0.0190048	SMG1, CCNT1, TAF9, CSF2RB, MAPK9, RPS6KA3, PPP3CB, SLK, RPS6KA2, CCL3, TLK2, KDR, MAPK1, RIPK1, MAPK6, FNIP2, MAP4K3, SCYL2, JAK1, UVRAG, MAP2K4, MAP3K1, CHUK, CSNK2A1, CSNK1A1, RIOK3, PLK2, NEK6, NEK7, OXSR1, CDC42BPA, YWHAZ, GPRC5B, TEC, RPS6KB1, PTPRA, PKN2, TRIB3, TAF2	827	651	20119	1.45742	1	0.681626	0.676026
GOTERM_BP_DIRECT	GO:0045739~positive regulation of DNA repair	7	0.793651	0.0192173	YY1, PCNA, EYA1, DHX9, CEBPG, BRCC3, UCHL5	827	52	20119	3.27488	1	0.681626	0.676026
GOTERM_BP_DIRECT	GO:0010628~positive regulation of gene expression	37	4.19501	0.0192244	KDM3A, ITGB3, HNRNPU, PIK3CB, ZMPSTE24, YY1, MAPK9, PDCD10, TTC21B, RPS6KA2, CCL3, STAP1, MAPK1, VPS35, RIPK1, CD36, LDLR, PTGES3, RPL23, TCF12, RDX, DTNBP1, HMGA2, MITF, MMP12, AFDN, PDCL3, AHI1, ID2, CD28, PMP22, CTNNB1, IL7R, ATF3, OPTN, ATF4, NFE2L2	827	610	20119	1.47561	1	0.681626	0.676026
GOTERM_BP_DIRECT	GO:0009615~response to virus	10	1.13379	0.0205049	IFIH1, IVNS1ABP, URI1, RPS15A, HYAL1, PSMA2, HMGA2, TLR8, TPT1, TLR13	827	99	20119	2.45734	1	0.695162	0.689451
GOTERM_BP_DIRECT	GO:0002224~toll-like receptor signaling pathway	5	0.566893	0.0205307	CD86, RPS6KA3, TLR8, TLR7, TLR13	827	26	20119	4.6784	1	0.695162	0.689451
GOTERM_BP_DIRECT	GO:0045893~positive regulation of transcription, DNA-templated	43	4.87528	0.0213154	KDM3A, DDX5, ENY2, USP16, TAF9, MLLT3, YY1, ING5, MAPK9, MED13, SPP1, MAPK1, SNX5, EGR2, JUN, MAP3K1, CHUK, EYA1, FBXW11, CNBP, TCF12, MBD2, EAF1, HMGA2, TRIP4, MSL3, GTF2H1, NR1D2, MITF, ILF2, UCHL5, TOPORS, DNAJC2, CREB3, KLF7, MDFIC, NACA, ID2, TCEA1, CTNNB1, TAF2, ATF4, NFE2L2	827	738	20119	1.41747	1	0.695162	0.689451
GOTERM_BP_DIRECT	GO:0031468~nuclear envelope reassembly	4	0.453515	0.0216832	SPAST, CHMP1B, VPS4B, CHMP5	827	15	20119	6.48738	1	0.695162	0.689451
GOTERM_BP_DIRECT	GO:0010659~cardiac muscle cell apoptotic process	4	0.453515	0.0216832	HSP90AA1, RPS6KA2, KIFAP3, ATG5	827	15	20119	6.48738	1	0.695162	0.689451
GOTERM_BP_DIRECT	GO:0006465~signal peptide processing	4	0.453515	0.0216832	SPCS3, SPCS2, SPCS1, CLN5	827	15	20119	6.48738	1	0.695162	0.689451
GOTERM_BP_DIRECT	GO:0002755~MyD88-dependent toll-like receptor signaling pathway	4	0.453515	0.0216832	TLR8, TLR7, TLR13, HSPD1	827	15	20119	6.48738	1	0.695162	0.689451
GOTERM_BP_DIRECT	GO:0038202~TORC1 signaling	4	0.453515	0.0216832	MFSD8, SMG1, RPS6KB1, LAMTOR3	827	15	20119	6.48738	1	0.695162	0.689451
GOTERM_BP_DIRECT	GO:0060760~positive regulation of response to cytokine stimulus	3	0.340136	0.02262	IFIH1, DHX9, TAF9	827	6	20119	12.1638	1	0.695162	0.689451
GOTERM_BP_DIRECT	GO:0034975~protein folding in endoplasmic reticulum	3	0.340136	0.02262	DNAJC3, ERO1A, DNAJC10	827	6	20119	12.1638	1	0.695162	0.689451
GOTERM_BP_DIRECT	GO:1903895~negative regulation of IRE1-mediated unfolded protein response	3	0.340136	0.02262	HSPA5, DNAJB9, PDIA6	827	6	20119	12.1638	1	0.695162	0.689451
GOTERM_BP_DIRECT	GO:1901096~regulation of autophagosome maturation	3	0.340136	0.02262	ATG12, TECPR1, ATG5	827	6	20119	12.1638	1	0.695162	0.689451
GOTERM_BP_DIRECT	GO:0050434~positive regulation of viral transcription	3	0.340136	0.02262	MAP3K1, MDFIC, DHX9	827	6	20119	12.1638	1	0.695162	0.689451
GOTERM_BP_DIRECT	GO:0051224~negative regulation of protein transport	3	0.340136	0.02262	NDFIP2, NDFIP1, SNX12	827	6	20119	12.1638	1	0.695162	0.689451
GOTERM_BP_DIRECT	GO:0034605~cellular response to heat	7	0.793651	0.0227696	YWHAE, PDCL3, HSP90AA1, DHX9, PMP22, HIKESHI, EIF2S1	827	54	20119	3.15359	1	0.695162	0.689451
GOTERM_BP_DIRECT	GO:0042752~regulation of circadian rhythm	8	0.907029	0.0228064	MAPK9, USP9X, FBXW11, ID2, BHLHE40, CRY1, FBXL3, NR1D2	827	69	20119	2.8206	1	0.695162	0.689451
GOTERM_BP_DIRECT	GO:0006974~cellular response to DNA damage stimulus	32	3.62812	0.0228421	SMG1, USP16, WDR48, PCNA, UBE2D3, BCCIP, BRCC3, CDC14B, ZMPSTE24, YY1, RAD21, TLK2, MAPK1, MTREX, NBN, NAE1, FNIP2, ZRANB3, UVRAG, USP47, EYA1, FANCM, CBX3, GADD45A, PARP2, ZBTB38, GTF2H1, SMC1A, UCHL5, INIP, TOPORS, RBX1	827	516	20119	1.50869	1	0.695162	0.689451
GOTERM_BP_DIRECT	GO:0050775~positive regulation of dendrite morphogenesis	6	0.680272	0.0230963	SH3GLB1, ACTR3, RAB21, AFDN, CAPRIN1, WLS	827	40	20119	3.64915	1	0.69709	0.691363
GOTERM_BP_DIRECT	GO:0051179~localization	6	0.680272	0.0254437	ANXA1, API5, TLK2, WASL, RAB6A, CDC42BPA	827	41	20119	3.56015	1	0.761643	0.755387
GOTERM_BP_DIRECT	GO:0042129~regulation of T cell proliferation	4	0.453515	0.0258893	LGALS3, CD28, CTNNB1, SOS2	827	16	20119	6.08192	1	0.768682	0.762367
GOTERM_BP_DIRECT	GO:0032465~regulation of cytokinesis	6	0.680272	0.0279385	SH3GLB1, UVRAG, AHCTF1, PLK2, CALM1, CALM2	827	42	20119	3.47538	1	0.822834	0.816075
GOTERM_BP_DIRECT	GO:0043403~skeletal muscle tissue regeneration	5	0.566893	0.0296238	NACA, PLAU, IFRD1, LARGE1, KPNA1	827	29	20119	4.19443	1	0.861546	0.854469
GOTERM_BP_DIRECT	GO:0051603~proteolysis involved in cellular protein catabolic process	8	0.907029	0.0299799	DNAJC3, CTSO, PSMA4, PSMA1, HSPA5, PSMA2, CTSL, CTSS	827	73	20119	2.66605	1	0.861546	0.854469
GOTERM_BP_DIRECT	GO:0015914~phospholipid transport	6	0.680272	0.0305831	OSBPL8, VAPA, PITPNB, ATP11B, LDLR, PITPNC1	827	43	20119	3.39456	1	0.861546	0.854469
GOTERM_BP_DIRECT	GO:0036499~PERK-mediated unfolded protein response	3	0.340136	0.0308153	EIF2S1, ATF4, NFE2L2	827	7	20119	10.4262	1	0.861546	0.854469
GOTERM_BP_DIRECT	GO:0060628~regulation of ER to Golgi vesicle-mediated transport	3	0.340136	0.0308153	SCFD1, RNF139, YIPF5	827	7	20119	10.4262	1	0.861546	0.854469
GOTERM_BP_DIRECT	GO:2000144~positive regulation of DNA-templated transcription, initiation	3	0.340136	0.0308153	BCLAF1, JUN, MITF	827	7	20119	10.4262	1	0.861546	0.854469
GOTERM_BP_DIRECT	GO:0032456~endocytic recycling	7	0.793651	0.0311402	VPS29, DENND1B, SNX4, SNX12, VPS35, VAMP4, VPS39	827	58	20119	2.9361	1	0.861546	0.854469
GOTERM_BP_DIRECT	GO:0014823~response to activity	7	0.793651	0.0311402	PIK3CA, CAB39, OXCT1, ITGB3, CAT, CRY1, CXCR4	827	58	20119	2.9361	1	0.861546	0.854469
GOTERM_BP_DIRECT	GO:0043087~regulation of GTPase activity	9	1.02041	0.0315159	RDX, RAB3GAP2, CBLB, PLXNC1, ARHGAP6, EVI5, GPR137B, TBC1D15, ARHGAP12	827	90	20119	2.43277	1	0.865385	0.858276
GOTERM_BP_DIRECT	GO:0032922~circadian regulation of gene expression	8	0.907029	0.0319857	NCOR1, ID2, NAMPT, BHLHE40, BHLHE41, CRY1, HNRNPU, ATF4	827	74	20119	2.63002	1	0.871731	0.86457
GOTERM_BP_DIRECT	GO:0045766~positive regulation of angiogenesis	13	1.47392	0.032469	ITGB1, ITGB3, CYBB, HMGA2, RTN4, PDCL3, LGALS3, NRAS, CYSLTR1, HYAL1, KDR, HPSE, NFE2L2	827	160	20119	1.97662	1	0.877	0.869796
GOTERM_BP_DIRECT	GO:0060907~positive regulation of macrophage cytokine production	5	0.566893	0.0331057	GPRC5B, CASP1, TLR7, CD36, RTN4	827	30	20119	4.05462	1	0.877	0.869796
GOTERM_BP_DIRECT	GO:0002181~cytoplasmic translation	9	1.02041	0.0333622	RPL4, RPL30, RPS15A, RPL21, RPS3A1, RPL23, RPS27A, RPS24, RPL7	827	91	20119	2.40604	1	0.877	0.869796
GOTERM_BP_DIRECT	GO:0008277~regulation of G-protein coupled receptor protein signaling pathway	6	0.680272	0.0333798	ITGB1, RGS2, RGS1, ITGB3, USP33, PDCL	827	44	20119	3.31741	1	0.877	0.869796
GOTERM_BP_DIRECT	GO:0016236~macroautophagy	6	0.680272	0.0333798	GABARAPL1, VPS41, ATG12, TECPR1, ATG5, VTI1B	827	44	20119	3.31741	1	0.877	0.869796
GOTERM_BP_DIRECT	GO:0006915~apoptotic process	38	4.30839	0.0346494	ERO1A, AHCYL1, 1600012H06RIK, UBE2D3, CUL1, SLC40A1, GHITM, SAV1, MRPL41, SGPL1, BCLAF1, BAG4, SLK, PDCD10, RAD21, RFK, CASP1, BNIP2, MAPK1, RIPK1, NAE1, KIFAP3, RNF130, ATG5, SH3GLB1, BNIP3L, MAP2K4, JUN, CSNK2A1, API5, NEK6, DYNLL1, PDCL3, RPS6KB1, TAX1BP1, JTB, PKN2, TRIB3	827	659	20119	1.40281	1	0.903853	0.896429
GOTERM_BP_DIRECT	GO:0031503~protein complex localization	4	0.453515	0.0355105	WASHC5, SEH1L, WASL, RAN	827	18	20119	5.40615	1	0.919747	0.912191
GOTERM_BP_DIRECT	GO:0006275~regulation of DNA replication	6	0.680272	0.0363303	YY1, ING5, USP37, PCNA, ZBTB38, UCHL5	827	45	20119	3.24369	1	0.934354	0.926678
GOTERM_BP_DIRECT	GO:0016925~protein sumoylation	5	0.566893	0.0368161	IFIH1, EGR2, EYA1, SUMO2, TOPORS	827	31	20119	3.92382	1	0.940225	0.932502
GOTERM_BP_DIRECT	GO:0032092~positive regulation of protein binding	9	1.02041	0.0372722	ACTR3, HSPA4, USP9X, USP33, SUB1, PLK2, KRIT1, TRIB3, RAN	827	93	20119	2.35429	1	0.945263	0.937498
GOTERM_BP_DIRECT	GO:0061154~endothelial tube morphogenesis	3	0.340136	0.0399848	KDR, CTNNB1, CXCR4	827	8	20119	9.12288	1	0.970317	0.962347
GOTERM_BP_DIRECT	GO:0003231~cardiac ventricle development	3	0.340136	0.0399848	TMEM65, NACA, ZMPSTE24	827	8	20119	9.12288	1	0.970317	0.962347
GOTERM_BP_DIRECT	GO:1900152~negative regulation of nuclear-transcribed mRNA catabolic process, deadenylation-dependent decay	3	0.340136	0.0399848	SYNCRIP, DHX9, HNRNPU	827	8	20119	9.12288	1	0.970317	0.962347
GOTERM_BP_DIRECT	GO:0061732~mitochondrial acetyl-CoA biosynthetic process from pyruvate	3	0.340136	0.0399848	PDHA1, PDHB, DLD	827	8	20119	9.12288	1	0.970317	0.962347
GOTERM_BP_DIRECT	GO:0044539~long-chain fatty acid import	3	0.340136	0.0399848	RPS6KB1, CD36, ACSL3	827	8	20119	9.12288	1	0.970317	0.962347
GOTERM_BP_DIRECT	GO:0050920~regulation of chemotaxis	3	0.340136	0.0399848	USP14, CXCR4, CYRIB	827	8	20119	9.12288	1	0.970317	0.962347
GOTERM_BP_DIRECT	GO:0099072~regulation of postsynaptic specialization membrane neurotransmitter receptor levels	5	0.566893	0.0407559	YWHAE, RAP2A, HSP90AA1, ERBIN, SNX6	827	32	20119	3.8012	1	0.970317	0.962347
GOTERM_BP_DIRECT	GO:0043001~Golgi to plasma membrane protein transport	5	0.566893	0.0407559	GOLPH3, GOLGA4, VAMP4, OPTN, VAMP3	827	32	20119	3.8012	1	0.970317	0.962347
GOTERM_BP_DIRECT	GO:0006469~negative regulation of protein kinase activity	8	0.907029	0.0408992	DNAJC3, SPRED1, FABP4, GADD45A, DTNBP1, GSKIP, TRIB3, RTRAF	827	78	20119	2.49515	1	0.970317	0.962347
GOTERM_BP_DIRECT	GO:0042308~negative regulation of protein import into nucleus	4	0.453515	0.040917	PPP2CA, UFM1, MDFIC, CD36	827	19	20119	5.12162	1	0.970317	0.962347
GOTERM_BP_DIRECT	GO:0006904~vesicle docking involved in exocytosis	5	0.566893	0.0449254	RAB12, PLEK, EXOC4, EXOC6, EXOC5	827	33	20119	3.68601	1	1	0.992057
GOTERM_BP_DIRECT	GO:0051085~chaperone mediated protein folding requiring cofactor	5	0.566893	0.0449254	HSPA9, ERO1A, HSPA5, PTGES3, HSPA13	827	33	20119	3.68601	1	1	0.992057
GOTERM_BP_DIRECT	GO:0002092~positive regulation of receptor internalization	5	0.566893	0.0449254	ATAD1, AHI1, PLK2, DTNBP1, SCYL2	827	33	20119	3.68601	1	1	0.992057
GOTERM_BP_DIRECT	GO:0006417~regulation of translation	12	1.36054	0.0452297	RBM3, DNAJC3, IMPACT, RGS2, RPS6KB1, DHX9, NCBP2, ZFP706, EIF2S1, EIF4E, EIF4G2, CPEB4	827	150	20119	1.94622	1	1	0.992057
GOTERM_BP_DIRECT	GO:0010824~regulation of centrosome duplication	4	0.453515	0.0467122	XPO1, CHMP1B, VPS4B, CHMP5	827	20	20119	4.86554	1	1	0.992057
GOTERM_BP_DIRECT	GO:1900227~positive regulation of NLRP3 inflammasome complex assembly	4	0.453515	0.0467122	PPP2CA, NEK7, CD36, BRCC3	827	20	20119	4.86554	1	1	0.992057
GOTERM_BP_DIRECT	GO:0048193~Golgi vesicle transport	4	0.453515	0.0467122	GOLGA4, VPS41, ARL1, ARCN1	827	20	20119	4.86554	1	1	0.992057
GOTERM_BP_DIRECT	GO:0008104~protein localization	13	1.47392	0.0479648	EYA1, DDX42, CEP128, AHI1, RAP2A, ODR4, SUMO2, CTNNB1, SPTSSA, KIFAP3, LAMTOR3, OPTN, RAN	827	170	20119	1.86035	1	1	0.992057
GOTERM_BP_DIRECT	GO:0042149~cellular response to glucose starvation	8	0.907029	0.0485496	SH3GLB1, IMPACT, HSPA5, IFI204, HIGD1A, ATF4, NFE2L2, CPEB4	827	81	20119	2.40273	1	1	0.992057
GOTERM_BP_DIRECT	GO:0032212~positive regulation of telomere maintenance via telomerase	5	0.566893	0.0493242	NEK7, POT1A, CTNNB1, MAPK1, CCT8	827	34	20119	3.5776	1	1	0.992057
GOTERM_BP_DIRECT	GO:0060612~adipose tissue development	6	0.680272	0.0496975	PIK3CA, SPTLC2, OXCT1, ID2, HMGA2, SPG20	827	49	20119	2.9789	1	1	0.992057
GOTERM_BP_DIRECT	GO:0034214~protein hexamerization	3	0.340136	0.0500349	UGDH, SPAST, LRRC8D	827	9	20119	8.10923	1	1	0.992057
GOTERM_BP_DIRECT	GO:0055119~relaxation of cardiac muscle	3	0.340136	0.0500349	RGS2, PIK3CA, KCNJ2	827	9	20119	8.10923	1	1	0.992057
GOTERM_BP_DIRECT	GO:0006086~acetyl-CoA biosynthetic process from pyruvate	3	0.340136	0.0500349	PDHA1, PDHB, DLD	827	9	20119	8.10923	1	1	0.992057
GOTERM_BP_DIRECT	GO:0046653~tetrahydrofolate metabolic process	3	0.340136	0.0500349	MTHFD2, MTHFSL, MTHFS	827	9	20119	8.10923	1	1	0.992057
GOTERM_BP_DIRECT	GO:0090522~vesicle tethering involved in exocytosis	3	0.340136	0.0500349	EXOC4, EXOC6, EXOC5	827	9	20119	8.10923	1	1	0.992057
GOTERM_BP_DIRECT	GO:1990456~mitochondrion-ER tethering	3	0.340136	0.0500349	AHCYL1, CALM1, CALM2	827	9	20119	8.10923	1	1	0.992057
GOTERM_BP_DIRECT	GO:0006177~GMP biosynthetic process	3	0.340136	0.0500349	PPAT, GMPS, PAICS	827	9	20119	8.10923	1	1	0.992057
GOTERM_BP_DIRECT	GO:0006595~polyamine metabolic process	3	0.340136	0.0500349	AMD1, SAT1, AZIN1	827	9	20119	8.10923	1	1	0.992057
GOTERM_BP_DIRECT	GO:2000270~negative regulation of fibroblast apoptotic process	3	0.340136	0.0500349	CFDP1, PIK3CA, API5	827	9	20119	8.10923	1	1	0.992057
GOTERM_BP_DIRECT	GO:0007007~inner mitochondrial membrane organization	3	0.340136	0.0500349	CHCHD3, GHITM, MAIP1	827	9	20119	8.10923	1	1	0.992057
GOTERM_BP_DIRECT	GO:2000643~positive regulation of early endosome to late endosome transport	3	0.340136	0.0500349	RAB21, MTMR2, RDX	827	9	20119	8.10923	1	1	0.992057
GOTERM_BP_DIRECT	GO:0061028~establishment of endothelial barrier	4	0.453515	0.0528876	RAP1B, RAP1A, RDX, HPSE	827	21	20119	4.63385	1	1	0.992057
GOTERM_BP_DIRECT	GO:0007064~mitotic sister chromatid cohesion	4	0.453515	0.0528876	NAA50, RAD21, PDS5A, SMC1A	827	21	20119	4.63385	1	1	0.992057
GOTERM_BP_DIRECT	GO:0090141~positive regulation of mitochondrial fission	4	0.453515	0.0528876	RALA, KDR, VPS35, MARCHF5	827	21	20119	4.63385	1	1	0.992057
GOTERM_BP_DIRECT	GO:0043065~positive regulation of apoptotic process	24	2.72109	0.0529786	ITGB1, BNIP3L, MAP2K4, JUN, MAP3K1, ANXA1, GADD45A, HMGA2, SAV1, HSPD1, PPP2CA, MAPK9, ING5, BCLAF1, SLK, RPS6KA2, CASP1, CTNNB1, RIPK1, DEGS1, TNFRSF26, CALM1, BCL2A1B, CALM2	827	390	20119	1.49709	1	1	0.992057
GOTERM_BP_DIRECT	GO:0050729~positive regulation of inflammatory response	9	1.02041	0.0533354	GPRC5B, FABP4, DHX9, CASP1, CCL3, RIPK1, LDLR, CTSS, HSPD1	827	100	20119	2.18949	1	1	0.992057
GOTERM_BP_DIRECT	GO:0032435~negative regulation of proteasomal ubiquitin-dependent protein catabolic process	5	0.566893	0.0539512	SDCBP, USP9X, TAF9, TLK2, UCHL5	827	35	20119	3.47538	1	1	0.992057
GOTERM_BP_DIRECT	GO:0031398~positive regulation of protein ubiquitination	8	0.907029	0.0541226	MAPK9, NDFIP2, NDFIP1, HSPA5, CRY1, PELI1, CBLB, COMMD1	827	83	20119	2.34484	1	1	0.992057
GOTERM_BP_DIRECT	GO:0031532~actin cytoskeleton reorganization	7	0.793651	0.0566382	MKLN1, RALA, RAP2A, ANXA1, PLEK, DTNBP1, CDC42BPA	827	67	20119	2.5417	1	1	0.992057
GOTERM_BP_DIRECT	GO:0006364~rRNA processing	12	1.36054	0.0569716	EBNA1BP2, NUB1, UTP6, NSA2, FCF1, WDR75, MTREX, NOL11, UTP18, DCAF13, RPS24, RPL7	827	156	20119	1.87136	1	1	0.992057
GOTERM_BP_DIRECT	GO:0007040~lysosome organization	6	0.680272	0.0573307	MFSD8, WASHC5, CREG1, VPS35, CLN5, CHMP5	827	51	20119	2.86208	1	1	0.992057
GOTERM_BP_DIRECT	GO:0007623~circadian rhythm	9	1.02041	0.0586282	DDX5, JUN, DHX9, ID2, NAMPT, BHLHE40, BHLHE41, CRY1, ATF4	827	102	20119	2.14656	1	1	0.992057
GOTERM_BP_DIRECT	GO:0000302~response to reactive oxygen species	4	0.453515	0.0594335	HYAL1, PRDX1, TRA2B, CAT	827	22	20119	4.42322	1	1	0.992057
GOTERM_BP_DIRECT	GO:0051000~positive regulation of nitric-oxide synthase activity	4	0.453515	0.0594335	NUS1, PIK3CB, CALM1, CALM2	827	22	20119	4.42322	1	1	0.992057
GOTERM_BP_DIRECT	GO:0031954~positive regulation of protein autophosphorylation	4	0.453515	0.0594335	RAP2A, RAP2B, GPNMB, NBN	827	22	20119	4.42322	1	1	0.992057
GOTERM_BP_DIRECT	GO:1901673~regulation of mitotic spindle assembly	4	0.453515	0.0594335	CHMP1B, VPS4B, HNRNPU, CHMP5	827	22	20119	4.42322	1	1	0.992057
GOTERM_BP_DIRECT	GO:0051770~positive regulation of nitric-oxide synthase biosynthetic process	4	0.453515	0.0594335	MAPK9, MAP2K4, NAMPT, KDR	827	22	20119	4.42322	1	1	0.992057
GOTERM_BP_DIRECT	GO:0006541~glutamine metabolic process	4	0.453515	0.0594335	ASNSD1, PPAT, GMPS, GLS	827	22	20119	4.42322	1	1	0.992057
GOTERM_BP_DIRECT	GO:0043525~positive regulation of neuron apoptotic process	8	0.907029	0.0600793	MAP2K4, JUN, CASP1, CCL3, CTNNB1, NR3C1, OPTN, ATF4	827	85	20119	2.28966	1	1	0.992057
GOTERM_BP_DIRECT	GO:1902414~protein localization to cell junction	3	0.340136	0.060878	AFDN, KIF3A, LAMTOR3	827	10	20119	7.29831	1	1	0.992057
GOTERM_BP_DIRECT	GO:0010745~negative regulation of macrophage derived foam cell differentiation	3	0.340136	0.060878	ABCA5, ITGB3, HBP1	827	10	20119	7.29831	1	1	0.992057
GOTERM_BP_DIRECT	GO:0060452~positive regulation of cardiac muscle contraction	3	0.340136	0.060878	RGS2, HSP90AA1, ADRA1A	827	10	20119	7.29831	1	1	0.992057
GOTERM_BP_DIRECT	GO:0006360~transcription from RNA polymerase I promoter	3	0.340136	0.060878	TAF1B, GTF2H1, SPTY2D1	827	10	20119	7.29831	1	1	0.992057
GOTERM_BP_DIRECT	GO:0048280~vesicle fusion with Golgi apparatus	3	0.340136	0.060878	USO1, YIPF5, VTI1B	827	10	20119	7.29831	1	1	0.992057
GOTERM_BP_DIRECT	GO:0070934~CRD-mediated mRNA stabilization	3	0.340136	0.060878	SYNCRIP, DHX9, HNRNPU	827	10	20119	7.29831	1	1	0.992057
GOTERM_BP_DIRECT	GO:0007346~regulation of mitotic cell cycle	6	0.680272	0.0613853	YWHAE, SDCBP, INTS13, NEK7, HNRNPU, ZMPSTE24	827	52	20119	2.80704	1	1	0.992057
GOTERM_BP_DIRECT	GO:0048661~positive regulation of smooth muscle cell proliferation	8	0.907029	0.0632026	JUN, PIK3CA, RPS6KB1, ITGB3, ID2, NAMPT, PTAFR, HMGCR	827	86	20119	2.26304	1	1	0.992057
GOTERM_BP_DIRECT	GO:0042110~T cell activation	7	0.793651	0.0636145	CD84, CD28, PELI1, SLAMF7, CBLB, CD48, HSPD1	827	69	20119	2.46803	1	1	0.992057
GOTERM_BP_DIRECT	GO:0030163~protein catabolic process	10	1.13379	0.0639799	CAST, NLN, PSMC6, SLC6A8, NDFIP1, CTSL, RAB12, RIPK1, CBLB, RBX1	827	122	20119	1.99407	1	1	0.992057
GOTERM_BP_DIRECT	GO:0071404~cellular response to low-density lipoprotein particle stimulus	4	0.453515	0.0663392	ITGB1, HMGCS1, CD36, LDLR	827	23	20119	4.2309	1	1	0.992057
GOTERM_BP_DIRECT	GO:0006351~transcription, DNA-templated	12	1.36054	0.0681772	CREB3, TCERG1, JUN, CCNT1, NACA, CTNNB1, TCEA1, MAPK1, GTF2H1, MITF, POLR3K, POLR2K	827	161	20119	1.81324	1	1	0.992057
GOTERM_BP_DIRECT	GO:0070527~platelet aggregation	5	0.566893	0.0691831	PDIA3, RAP2B, ITGB3, PLEK, PDIA6	827	38	20119	3.20101	1	1	0.992057
GOTERM_BP_DIRECT	GO:0042130~negative regulation of T cell proliferation	6	0.680272	0.0699684	CD86, CD274, NDFIP1, GPNMB, PELI1, LILRB4A	827	54	20119	2.70308	1	1	0.992057
GOTERM_BP_DIRECT	GO:0006896~Golgi to vacuole transport	3	0.340136	0.0724321	VPS29, AP3S1, VTI1B	827	11	20119	6.63482	1	1	0.992057
GOTERM_BP_DIRECT	GO:0034383~low-density lipoprotein particle clearance	3	0.340136	0.0724321	COMMD1, CD36, LDLR	827	11	20119	6.63482	1	1	0.992057
GOTERM_BP_DIRECT	GO:2001214~positive regulation of vasculogenesis	3	0.340136	0.0724321	RAP1A, KDR, RIN2	827	11	20119	6.63482	1	1	0.992057
GOTERM_BP_DIRECT	GO:0006614~SRP-dependent cotranslational protein targeting to membrane	3	0.340136	0.0724321	SRP54B, SRP54A, SRP9	827	11	20119	6.63482	1	1	0.992057
GOTERM_BP_DIRECT	GO:0046761~viral budding from plasma membrane	3	0.340136	0.0724321	CHMP1B, VPS4B, CHMP5	827	11	20119	6.63482	1	1	0.992057
GOTERM_BP_DIRECT	GO:0035627~ceramide transport	3	0.340136	0.0724321	VAPA, PLEKHA3, CERT1	827	11	20119	6.63482	1	1	0.992057
GOTERM_BP_DIRECT	GO:0035308~negative regulation of protein dephosphorylation	3	0.340136	0.0724321	YWHAE, IGBP1, YWHAB	827	11	20119	6.63482	1	1	0.992057
GOTERM_BP_DIRECT	GO:0051315~attachment of mitotic spindle microtubules to kinetochore	3	0.340136	0.0724321	SEH1L, MIS12, MAPRE1	827	11	20119	6.63482	1	1	0.992057
GOTERM_BP_DIRECT	GO:0031017~exocrine pancreas development	3	0.340136	0.0724321	SRP54B, SRP54A, WLS	827	11	20119	6.63482	1	1	0.992057
GOTERM_BP_DIRECT	GO:0045727~positive regulation of translation	8	0.907029	0.0731549	RBM3, SYNCRIP, RPS6KB1, RPS3A1, PTAFR, MAPK1, ZCCHC4, EIF4G2	827	89	20119	2.18676	1	1	0.992057
GOTERM_BP_DIRECT	GO:0010763~positive regulation of fibroblast migration	4	0.453515	0.0735928	ACTR3, ITGB1, BAG4, ITGB3	827	24	20119	4.05462	1	1	0.992057
GOTERM_BP_DIRECT	GO:1900242~regulation of synaptic vesicle endocytosis	4	0.453515	0.0735928	PPP3CB, VAMP4, CALM1, CALM2	827	24	20119	4.05462	1	1	0.992057
GOTERM_BP_DIRECT	GO:0006672~ceramide metabolic process	4	0.453515	0.0735928	TM9SF2, SGPL1, ORMDL1, CERT1	827	24	20119	4.05462	1	1	0.992057
GOTERM_BP_DIRECT	GO:0031333~negative regulation of protein complex assembly	5	0.566893	0.0747019	IMPACT, HSPA5, RIOK3, LAMP2, AIDA	827	39	20119	3.11893	1	1	0.992057
GOTERM_BP_DIRECT	GO:0043066~negative regulation of apoptotic process	36	4.08163	0.074792	ITGB1, TAF9, SLC40A1, ABRAXAS2, HMGCR, NR3C1, HIGD1A, HSP90B1, HSPD1, RNF157, LGALS3, PDCD10, SPP1, KDR, RIPK1, KIFAP3, BCL2A1B, ATG5, BNIP3L, USP47, JUN, HSPA5, API5, PLK2, HMGA2, MITF, HYPK, DNAJC3, AHI1, GOLPH3, UFM1, RPS6KB1, RPS3A1, CAT, TAX1BP1, CTNNB1	827	660	20119	1.32696	1	1	0.992057
GOTERM_BP_DIRECT	GO:0000082~G1/S transition of mitotic cell cycle	7	0.793651	0.074984	ITGB1, PPP6C, USP37, RPS6KB1, NASP, PLK2, EIF4E	827	72	20119	2.36519	1	1	0.992057
GOTERM_BP_DIRECT	GO:0006282~regulation of DNA repair	6	0.680272	0.0791772	YY1, ENY2, TAF9, BRCC3, TAF2, UCHL5	827	56	20119	2.60654	1	1	0.992057
GOTERM_BP_DIRECT	GO:1903997~positive regulation of non-membrane spanning protein tyrosine kinase activity	2	0.226757	0.0804278	STAP1, ADRA1A	827	2	20119	24.3277	1	1	0.992057
GOTERM_BP_DIRECT	GO:0072423~response to DNA damage checkpoint signaling	2	0.226757	0.0804278	SMC1A, ZMPSTE24	827	2	20119	24.3277	1	1	0.992057
GOTERM_BP_DIRECT	GO:0033206~meiotic cytokinesis	2	0.226757	0.0804278	ACTR3, ACTR2	827	2	20119	24.3277	1	1	0.992057
GOTERM_BP_DIRECT	GO:0046657~folic acid catabolic process	2	0.226757	0.0804278	MTHFSL, MTHFS	827	2	20119	24.3277	1	1	0.992057
GOTERM_BP_DIRECT	GO:0016482~cytosolic transport	2	0.226757	0.0804278	ACTR2, SRSF10	827	2	20119	24.3277	1	1	0.992057
GOTERM_BP_DIRECT	GO:1905913~negative regulation of calcium ion export from cell	2	0.226757	0.0804278	YWHAE, CALM2	827	2	20119	24.3277	1	1	0.992057
GOTERM_BP_DIRECT	GO:0007080~mitotic metaphase plate congression	5	0.566893	0.0804358	SEH1L, CHMP1B, VPS4B, SPDL1, CHMP5	827	40	20119	3.04096	1	1	0.992057
GOTERM_BP_DIRECT	GO:0043162~ubiquitin-dependent protein catabolic process via the multivesicular body sorting pathway	4	0.453515	0.0811818	CHMP1B, VPS4B, UBAP1, CHMP5	827	25	20119	3.89243	1	1	0.992057
GOTERM_BP_DIRECT	GO:0031295~T cell costimulation	4	0.453515	0.0811818	CD86, CD274, CD28, LGALS8	827	25	20119	3.89243	1	1	0.992057
GOTERM_BP_DIRECT	GO:0000380~alternative mRNA splicing, via spliceosome	4	0.453515	0.0811818	DDX5, DHX9, NCBP2, STRAP	827	25	20119	3.89243	1	1	0.992057
GOTERM_BP_DIRECT	GO:0033539~fatty acid beta-oxidation using acyl-CoA dehydrogenase	3	0.340136	0.0846209	ACADL, ETFDH, ETFA	827	12	20119	6.08192	1	1	0.992057
GOTERM_BP_DIRECT	GO:0014909~smooth muscle cell migration	3	0.340136	0.0846209	PLAU, ITGB3, ARPC5	827	12	20119	6.08192	1	1	0.992057
GOTERM_BP_DIRECT	GO:0006686~sphingomyelin biosynthetic process	3	0.340136	0.0846209	VAPA, SPTLC2, ORMDL1	827	12	20119	6.08192	1	1	0.992057
GOTERM_BP_DIRECT	GO:0002011~morphogenesis of an epithelial sheet	3	0.340136	0.0846209	MAP3K1, CHUK, ARHGAP12	827	12	20119	6.08192	1	1	0.992057
GOTERM_BP_DIRECT	GO:0036092~phosphatidylinositol-3-phosphate biosynthetic process	3	0.340136	0.0846209	UVRAG, PIK3CA, PIK3CB	827	12	20119	6.08192	1	1	0.992057
GOTERM_BP_DIRECT	GO:0000398~mRNA splicing, via spliceosome	12	1.36054	0.0861033	ZRSR1, NCBP2, SF3B6, MFAP1A, TRA2B, HNRNPA2B1, SNRPG, SRSF3, SNRPB2, SRSF10, CDC40, RBM6	827	168	20119	1.73769	1	1	0.992057
GOTERM_BP_DIRECT	GO:0032755~positive regulation of interleukin-6 production	9	1.02041	0.0864351	IFIH1, DHX9, PTAFR, TLR8, TLR7, CD36, RAB7B, SELENOK, HSPD1	827	111	20119	1.97252	1	1	0.992057
GOTERM_BP_DIRECT	GO:0030335~positive regulation of cell migration	17	1.92744	0.0869289	ITGB1, CD274, HSPA5, ITGB3, RDX, CXCR4, SELENOK, PTP4A1, SDCBP, CREB3, GPNMB, PLAU, PDCD10, CCL3, KDR, CPNE3, HPSE	827	268	20119	1.54317	1	1	0.992057
GOTERM_BP_DIRECT	GO:0006891~intra-Golgi vesicle-mediated transport	4	0.453515	0.0890928	COPB2, COPB1, RAB6A, VTI1B	827	26	20119	3.74272	1	1	0.992057
GOTERM_BP_DIRECT	GO:0036120~cellular response to platelet-derived growth factor stimulus	4	0.453515	0.0890928	HYAL1, ITGB3, RDX, ATP7A	827	26	20119	3.74272	1	1	0.992057
GOTERM_BP_DIRECT	GO:0034063~stress granule assembly	4	0.453515	0.0890928	YTHDF2, G3BP2, EIF2S1, C9ORF72	827	26	20119	3.74272	1	1	0.992057
GOTERM_BP_DIRECT	GO:0001778~plasma membrane repair	4	0.453515	0.0890928	CHMP1B, VPS4B, CHMP5, ARL8B	827	26	20119	3.74272	1	1	0.992057
GOTERM_BP_DIRECT	GO:0006893~Golgi to plasma membrane transport	4	0.453515	0.0890928	EXOC4, EXOC6, EXOC5, COMMD1	827	26	20119	3.74272	1	1	0.992057
GOTERM_BP_DIRECT	GO:2000773~negative regulation of cellular senescence	4	0.453515	0.0890928	RBL1, PLK2, NAMPT, HMGA2	827	26	20119	3.74272	1	1	0.992057
GOTERM_BP_DIRECT	GO:0000165~MAPK cascade	9	1.02041	0.0899296	YWHAE, MAP2K4, MAP3K1, CCL3, CTNNB1, MAPK1, TLR7, CD36, ADRA1A	827	112	20119	1.9549	1	1	0.992057
GOTERM_BP_DIRECT	GO:0001932~regulation of protein phosphorylation	7	0.793651	0.0918181	PPP2CA, NRAS, PIK3CA, TLR8, TLR7, FNIP1, FNIP2	827	76	20119	2.24071	1	1	0.992057
GOTERM_BP_DIRECT	GO:0007098~centrosome cycle	5	0.566893	0.0925327	UVRAG, GADD45A, BNIP2, SSX2IP, HAUS2	827	42	20119	2.89615	1	1	0.992057
GOTERM_BP_DIRECT	GO:0070059~intrinsic apoptotic signaling pathway in response to endoplasmic reticulum stress	5	0.566893	0.0925327	ERO1A, DNAJC10, TRIB3, SELENOK, ATF4	827	42	20119	2.89615	1	1	0.992057
GOTERM_BP_DIRECT	GO:0000122~negative regulation of transcription from RNA polymerase II promoter	52	5.89569	0.0939854	TXN1, TCERG1, KDM1B, BHLHE41, HNRNPU, NR3C1, N4BP2L2, YY1, XPO1, CD36, RPL23, MITF, PEX2, YWHAZ, MMP12, IMPACT, RBL1, NCOR1, CRY1, STRAP, TRIB3, ATF3, ATF4, DDX5, URI1, PCNA, CBFB, RNF2, STRN3, PPP2CA, SDCBP, FNIP1, FNIP2, IGBP1, JUN, IFI204, CBX3, GADD45A, CNBP, MBD2, HMGA2, NR1D2, ZFP322A, KLF7, ZBTB6, NACA, ID2, HNRNPA2B1, BHLHE40, CTNNB1, HBP1, ZFP597	827	1032	20119	1.22581	1	1	0.992057
GOTERM_BP_DIRECT	GO:0009410~response to xenobiotic stimulus	19	2.1542	0.0941463	USP47, JUN, HSP90AA1, ABCD3, CYBB, GGH, OXSR1, YWHAZ, ADRA1A, MAPK9, RPS6KB1, OXCT1, CAT, CASP1, CCL3, KDR, CTNNB1, ABCB1B, ATG5	827	313	20119	1.47676	1	1	0.992057
GOTERM_BP_DIRECT	GO:0043547~positive regulation of GTPase activity	13	1.47392	0.0953124	ITGB1, DENND1B, ARHGAP6, C9ORF72, AFDN, RAP1A, RASGEF1B, RGS1, CCL4, CCL3, MMUT, EVI5, SOS2	827	191	20119	1.65581	1	1	0.992057
GOTERM_BP_DIRECT	GO:0042127~regulation of cell proliferation	14	1.5873	0.0954353	JUN, ANXA1, MBD2, MITF, NR3C1, SAT1, TOPORS, SAV1, SQLE, CREB3, CFDP1, PLAU, CTNNB1, JTB	827	211	20119	1.61416	1	1	0.992057
GOTERM_BP_DIRECT	GO:0001556~oocyte maturation	4	0.453515	0.097312	WASHC5, YTHDF2, RPS6KA2, TRIP13	827	27	20119	3.6041	1	1	0.992057
GOTERM_BP_DIRECT	GO:0048708~astrocyte differentiation	4	0.453515	0.097312	ACTR3, ID2, HMGA2, NR3C1	827	27	20119	3.6041	1	1	0.992057
GOTERM_BP_DIRECT	GO:0045056~transcytosis	3	0.340136	0.0973728	PTAFR, USO1, VPS35	827	13	20119	5.61408	1	1	0.992057
GOTERM_BP_DIRECT	GO:0007042~lysosomal lumen acidification	3	0.340136	0.0973728	CREG1, ATP6AP2, CLN5	827	13	20119	5.61408	1	1	0.992057
GOTERM_BP_DIRECT	GO:0039702~viral budding via host ESCRT complex	3	0.340136	0.0973728	CHMP1B, VPS4B, CHMP5	827	13	20119	5.61408	1	1	0.992057
GOTERM_BP_DIRECT	GO:0033993~response to lipid	3	0.340136	0.0973728	PCNA, VPS4B, CD36	827	13	20119	5.61408	1	1	0.992057
GOTERM_BP_DIRECT	GO:0090161~Golgi ribbon formation	3	0.340136	0.0973728	GOLPH3, VAMP4, OPTN	827	13	20119	5.61408	1	1	0.992057
GOTERM_BP_DIRECT	GO:0006906~vesicle fusion	5	0.566893	0.0988865	STX8, STX7, STX3, VTI1B, VAMP3	827	43	20119	2.8288	1	1	0.992057
GOTERM_BP_DIRECT	GO:0043123~positive regulation of I-kappaB kinase/NF-kappaB signaling	11	1.24717	0.0993628	GPRC5B, CLEC4D, CHUK, CLEC4N, TIFA, DHX15, CASP1, PELI1, CTNNB1, RIPK1, CD36	827	153	20119	1.74905	1	1	0.992057
GOTERM_BP_DIRECT	GO:0031648~protein destabilization	6	0.680272	0.0994256	RNF139, FBXW11, FBXL3, PEX2, VPS35, COMMD1	827	60	20119	2.43277	1	1	0.992057
GOTERM_BP_DIRECT	GO:0034644~cellular response to UV	6	0.680272	0.0994256	YY1, MAPK9, USP47, PCNA, EIF2S1, RBX1	827	60	20119	2.43277	1	1	0.992057
